# Supplementary material for: Lipids containing medium-chain fatty acids are specific to post-whole genome duplication Saccharomycotina yeasts
Source: BMC Evol Biol. 2015 May 28;15:97. doi: 10.1186/s12862-015-0369-2 (PMC4446107; doi:10.1186/s12862-015-0369-2)
Supplement: Supplementary file 2 — MEGA6 multiple sequence alignment of the proteins encoded by the SCT1 and GPT2 gene family used for Figure 8 tree. [file 12862_2015_369_MOESM2_ESM.zip]

Archive with 1 entries (1 files):
- 12862_2015_369_MOESM2_ESM.meg
