# Supplementary material for: Lipids containing medium-chain fatty acids are specific to post-whole genome duplication Saccharomycotina yeasts
Source: BMC Evol Biol. 2015 May 28;15:97. doi: 10.1186/s12862-015-0369-2 (PMC4446107; doi:10.1186/s12862-015-0369-2)
Supplement: Supplementary file 3 — MAFFT multiple sequence alignments of all the proteins studied. [file 12862_2015_369_MOESM3_ESM.txt]

MAFFT SCT1 GPT2

>Saccharomycescerevisiae_YBL011W
MPAP---------------------------------------KLTEKFAS---------
---SKSTQKTTN--YSSIEAKSVKTSADQAYIYQEPSATKKILYSIATWLLYNIFHCFFR
EIRGRGSFKVPQQG-PVIFVAAPHANQFVDPVILMGEVKK----------SVNRRVSFLI
AESSLK-QPPIGFLASFFMAIGVVRPQDNLKPAEGTIRV---DPT-DYKRVIGHDT----
---HFL-TDCMPKGLIGLPK-SMG----FGEIQSIESDTSLTLRKEFKMAKP--------
-------------EIKTALLTGTTYKYAAKVDQSCVYHRVFEHLAHNNCIGIFPEGGSHD
RTNLLPLKAGVAIMALGCMD--KHPDVN---------------VKIVPCGMNYFHPHKFR
SRAVVEFGDPIEIPKELVAKYH-NPETNRDAVKELLDTISKGLQSVTVTCSDYETLMVVQ
TIRRLYMTQF---------------STKLPLPLIVEMNRRMVKGYEFYRNDPKIADLTKD
IMAYNAALRHYNLPDHLVEEA----KVNFAKNLGLVFFRSIGLCILFSLAMPGIIMFSPV
FILAKRISQEKARTALSKSTVKIKANDVIATWKILIGMGFAPLLYIFWSVLITYYLRHKP
----------------WNK-IYVFSGSYISCVIVTYSALIVGDIGMDGFKSLRPLVLSL-
-TSPKG----LQKLQKDRRNLAERIIEVVNNFGSELFP-DFDSAALREEF----------
-------------DVIDEEEEDRKTSE----------LNRRKMLRKQKIKRQEKDSSS--
---------PIISQRDNHDAYEHHNQDSDGV--SLVNSDNSLSNIPLFSSTFHRKSESS-
----------------------LASTSVAP----------------------------SS
S----S-------EFEVE-------NEIL---------EEK--NGLASKIA----QAVLN
K--------RIGENTA------------REEEEEEEEEEEEEEEEEEGKEGDA
>Saccharomycesparadoxus_Spar_2.124
MPAP---------------------------------------KLTEKSAS---------
---SRSTQETTN--SNSIKAKGAKTSAEQAYVYREPSATKKILYSIATWLLYNIFHCFFR
EIRGRGSFKVPQQG-PVIFVAAPHANQFVDPVILMGEVKK----------SVNRRVSFLI
AENSLK-QPAIGFLASFFMAIGVVRPQDNLKPAKGTIRV---DPT-DYKRVIGHDT----
---HFL-TDCMPKGLIGLPK-SMG----FGEIQSIESDTSLTLRKEFKMVKP--------
-------------EVKTALLNGTSYKYAAKVDQSCVYHRVFEHLAHNNCIGIFPEGGSHD
RTDLLPLKAGVAIMALGCMD--QHPDVN---------------VKIVPCGMNYFHPHKFR
SRAVVEFGDPIEIPKELVAKYH-NPETNREAVKELLDTISKGLQSVTVTCSDYETLMVVQ
TIRRLYMTQF---------------STKLPLPLIVEMNRRMVKGYEFYRNDPKIADLTKD
IMAYNAALRHYNLPDHLVEEA----KVNFAKNLGLVFFRSIGLCILFSLAMPGIIMFSPV
FILAKRISQEKARTALSKSTVKIKANDVIATWKILIGMGFAPLLYIFWSVLITYYLRHKP
----------------WNN-IYIFSGSYISCVIVTYSALIVGDIGMDGFKSLRPLVLSL-
-TSPKG----LQKLQKDRRNLAERIIEVVNNFGSELFP-DFDSAALREEF----------
-------------DVIDEEEEDRKTSE----------LNRRKLLRKQKIRRQERDPLS--
---------STINQHDNQETYEHHNQDSDGV--SLVNSDNSLSNIPLFSSTFHRKSESS-
----------------------LASTSVAP----------------------------SS
S----S-------EFEID-------NEIL---------EEK--NGLASKIA----QAVLN
K--------RIGENAA------------REEEENQQQQQE-------GEEGDA
>Saccharomycesmikatae_Smik_2.109
MPAP---------------------------------------KLTEKLAS---------
---SENAQETTNCSSSSTKVKDTKTSAEQAYVYKEPSATKKILYSIATWLLYNIFHCFFR
EIRGRGSFKVPQQG-PLIFVAAPHANQFVDPVILMGEVKK----------SVNRRVSFLI
AENSLK-QPAIGFLASFFMAIGVVRPQDNLKPAKGTIRV---DPT-DYKRVIGHDT----
---HFL-TDCMPKGLIGLPK-SMG----FGEIQSIESDTSLTLRKEFKMVKP--------
-------------EIKTALLNGTSYKYASKVDQSCVYHRVFEHLAHNNCIGIFPEGGSHD
RTNLLPLKAGVAIMALGCMD--KHPDVN---------------VKIVPCGMNYFHPHKFR
SRAVVEFGDPIEIPKDLVAKYH-NPETNRDAVKELLDTISKGLQSVTVTCSDYETLMVVQ
TIRRLYMTQF---------------SSKLPLPLIVEMNRRMVKGYEFYRNDPKIKDLTKD
IMAYNAALRHYNLPDHLVEEA----KVNFAKNLGLVFFRLIGLCILFSLAMPGIIMFSPV
FILAKRISQEKARTALSKSTVKIKANDVIATWKILIGMGFAPLLYIFWSVLITYYLRYKP
----------------WNR-IYVFSGSYMSCVIVTYSALIVGDIGMDGFKSLRPLVLSL-
-TSPKG----LQKLQKDRRNLAERIIEVVNNFGSELFP-DFDSAALREEF----------
-------------DVIDEEEEDRKTSE----------LNRRKMLRKQKVKRQEKNSSS--
---------FIINEHDNHDTYEHHNQDSDGI--SLVNSDNSLSNIPLFSSTFHRKSESS-
----------------------LASASVAA----------------------------SS
S----S-------EFEIE-------NDIL---------EEK--NGLANKIA----QAVMN
K--------RIGENAA------------REEEEEEEEKQE-------------
>Saccharomyceskudriavzevii_Skud_2.100
MPAP---------------------------------------KLTEKPVS---------
---SKNAQEDTS--PTSTKANGAEAATEQVYVYKEPSAATKMMYSIATWLLYNIFHCFFR
EIRGRGSFKVPQQG-PLIFVAAPHANQFVDPVILMGEVKK----------SVNRRVSFLI
AENSLK-QPVIGFLASFFMAIGVVRPQDNLKPAKGTIRV---DPT-DYKRVIGRDT----
---HFL-TDCLPKGLIGLPK-SMG----FGEIQSIESDTSLTLRKEFKMVKP--------
-------------EVKSALLNGTTYKFAAKVDQSCVYHRVFEHLAHNNCIGIFPEGGSHD
RTDLLPLKAGVAIMALGCME--KHPDVN---------------VKIVPCGMNYFHPHKFR
SRAVVEFGDPIEIPKELIAKYH-NPETNREAVKELLDTISKGLQSVTVTCSDYETLMVVQ
TIRRLYMTQF---------------SSKLPLPLIVEMNRRMVKGYEFYRNDPKIVDLRKD
IMAYNAALRHYNLPDHQVEEA----RVNFAKNLGLVFFRLIGLCILFSLAMPGIIMFSPV
FILAKRISQKKARTALSKSTVKIKANDVIATWKILIGMGFAPLLYIFWSVLITYYLRHQP
----------------WNK-IYIFSGSYISCVIVTYSALIVGDIGMDGFKSLRPLVLSL-
-TSPKG----LQKLQKDRASLAERIIEVVNNFGSELFP-DFDSAALREEF----------
-------------DVIDEEEEDRKTSE----------LIRRKMLRKQKIRRQERDPSL--
---------SATDGHVNHDVYEHHNQDSDGV--SLVNSDNSLSNIPLFSSTFHRKSESS-
----------------------LTSTSVAP----------------------------SS
S----S-------EFELE-------DESL---------EEK--NGLASKIA----QAVMN
R--------RIGENAA------------REEDERDEDT---------------
>Saccharomycesbayanus_Sbay_2.114
MPAP---------------------------------------KLTEKPVS---------
---SKQVQETTS-ASASPSTAKGAKADEQEYVYKEPSAIKKVLYSIATWLLYNIFHCFFR
EIKGRGSYKVPQQG-PVIFVAAPHANQFVDPVILMGEVKK----------SLNRRVSFLV
AENSLK-QPAIGFLASFFMAIGVVRPQDNLKPARGTIRV---DPE-DYKKLIGHDT----
---HFL-TDCAPRGLIALPK-SIG----FVEIQSIESDTCLTLRKEFKMAKT--------
-------------EVKNTLLNGTVYKYADKVNQSCVYHRVFEHLAHNNCIGIFPEGGSHD
RTDLLPLKAGVAIMALGCMD--KHPDAN---------------VKIVPCGMNYFHPHKFR
SRAVVEFGDPIDIPKELVAKYH-NPETNRDAVKELLDTISKGLQSVTVTCSDYETLMVVQ
AIRRLYMTQF---------------ASKLPLPLIVEMNRRMVKGYEFYRNEPEIAELTKD
IMSYNAALRHYNLPDHLVEEA----KVNFARNLGLVFFRLIGLSILFALAMPGIIMFSPV
FILAKKISQDKARTALSRSTVKIKANDVIATWKILIGMGFAPLLYIFWSVLITYFLRGQP
----------------WNK-IYIFSGSYISCVIVTYSALIVGDIGMDGFKSLRPLVLSL-
-TSPKG----LQKLQKDRGILAEKIIEVVNNFGSELFP-DFDSAALREEF----------
-------------DVLDEEEEDRKTSE----------LKRRKMLKKQKIKRQEKDLSS--
----------FSDKNDHDDIYEHH-QDSDGV--SLVNSDNSLSNIPLFSTTFQRKSEIS-
----------------------LASTSVAP----------------------------SS
S----S-------EFEIE-------DEIL---------EEK--KGLASKIA----QAVLN
K--------RIDEDAA------------REEEEKED-----------------
>Candidaglabrata_CAGL0E02849g
MDKP---------------------------------------LLSEKE-----------
-------------KGASKDSSSLQPEKVKDYQYEEASFISKFIYDVILFLLSKILGCFFR
EIRSRGSFKVPRNG-PVIFVAAPHANQFVDPVVLMSLAKK----------LSNRRISFLI
AEKSLQ-HPAIGFLARRAMAIGVVRAQDNLATAQGKITV---DPD-NYKKIIGHGT----
---QFT-KDFKPKGLIGLPR-SLG----HVEIQSIESDTELTLRKEFKMNKT--------
-------------EVKHILTKGTSYKYAGKVDQSVVYHRVFEHLAHNECIGIFPEGGSHD
RTDLLPLKAGVAIMALGCMA--QHPNTN---------------VKIVPCGMNYFHPHKFR
SRAVVEFGDPIEIPTELIEKYK-NPSTNKEAVKELLDTISDGLQSVTVTSQDYETLMVVQ
AMRRLYSGQF---------------HQKLPLPLVVEMNRRLVKGYETFKDDPEIVQLKTD
IMAYNAHLSQFNLPDHLVEHT----KINVARNLGLLVFRSLRLTIMITLSLPGLILFSPV
FVIARKISNDKKRAALASSTVKIKANDVVATWKILMSMGVAPILYVLWSSLATYYLRHKD
----------------ISK-VIIFILSYLACAIVTYSALVVGDIGMDIFKSLKPLYISI-
-TTPQG----LKRLQVERRQLAKRITEVVNNFGSVLFP-DFDYKALSEEY----------
--------------AVDEEEEERKTAE----------LRRRRIIKRQKERENARGI----
---------------SDKNDYDDQTQDSDAI--SLVNSDNSLSNIPIFSSALGGKSEAS-
-----------------------STYSLLP----------------------------SS
STVSES-------DAEME--------QES---------KEP--SALSQKIT----AAMFS
K--------RNENE---------------------------------------
>Kazachstaniaafricana_XP_003959018
MEKP---------------------------------------LSA--------------
-------------KKVEQHDPSFVKDDKCDIGYEEPSKIRKYIYDCILWILSTTIRCFFR
EIRTRGGFKIPKEG-PVIFVAAPHANQFIDPVILMDQVKL----------TVDRRVSFLI
AESSLK-QMAIGFFARCVMAIGVVRPQDNLKFIEGKVTI---DPS-DNRKIIGHGT----
---HFL-RDCKPKGLIGLSKASLG----FVEIQSIESDTELTVRKEFKMNKP--------
-------------SVKHALSKGSIFKYASKVDQSLVYHKVFEHLANNGSIGIFPEGGSHD
RTDLLPLKAGVAIMALGCMN--KHPDVN---------------VKIVPCGMNYFHAHKFR
SRCVIEFGDPIEISKDLVAKYH-NPETNREAVKTLLDTITEGLKSVTVTCPDYETLMVVQ
AMRRLYSTQF---------------SGKLPLSLVVEMNRRLVKGYETFKDDDELIQLKKS
ILTYNSHLSHYNIPDHLVETA----KINFMKNLSLLIFRSIRITLLLVLALPGIIMFSPV
FILSKRISEQKARTALAKSLVKIKANDVVATWKVLISMGFAPLLYIFWSVLVTYYFRESP
----------------IGN-VLTFLVSYLLCATVTYSALLVGDIGMDILKSLRPLYLSL-
-TSPNG----FKELQKERRLLTAQIVDTVNSFSSDALP-DFEEEILFNQG----------
--------------TINEEEEDRKTSE----------LKRRRLLRKKKKEREQRMAQQ--
-------------EEEEAAGEHEHAQESDAI--SLVNSDNSLSNIPLFSNTSGYKSESS-
----------------------LTSYPVSR----------------------------DS
T----S-------GFESDI-----SVEKI---------VSK--GAITSKIA----EAILR
E--------RNKAE---------------EENQE-------------------
>Naumovozymacastellii_XP_003675136
MDKP---------------------------------------LIPESRKS---------
-------RKATR-SSPTKPSKRSSSPPFEAYKFEEPSTFRKFAYDAILFFLTSIFHCFFR
EIRSRNSYKIPSSG-PIIFVAAPHANQFVDPVILMEQVNK----------QVNRRVSFLI
AEKSLH-EAAIGFFARCVMAIGVVRPQDKLKLATGKITI---DPE-NPRRVIGQGT----
---KFL-QDFKPRGLIGLPK-SLG----NAEIQSIESDTSLTLRKEFKTIKP--------
-------------EVKRLLTKGTTFKYADKVNQSLVYHKVFEHLANNDCIGIFPEGGSHD
RTDLLPIKAGVAIMALGCMD--KHPDVN---------------VKIVPCGMNYFHPHKFR
SRGVVEFGDPIEIPRELVEKYH-NSETNKEAVKELLDTITEGLRAVTVTCVDYETLVVVQ
AMRRLYCTQF---------------SSKLPLQLVVEMNRRLIKGFETYQDDPKLIQLRKD
IMEYNAHLRHYNIPDHLVETA----KYNFAKNLGLLVYRTVFISIAFILSLPGIIMFSPV
FILANRISKRKAREALAGSTVKIKANDVIATWKILIGMGFAPLFYNIWSILITYYFRHSA
----------------VTK-KFIFIVSYICCVLVTYSALIVGDIGMDIFKSLRPLYLSL-
-TSPRG----LRELQKERESLTVRIIEVVNTFGPDLFP-GFDGEEFTNEF----------
--------------TIDEEAEDRKTME----------LKRRRLVRKRKAKEQNRKHEL--
----------------LSETDDERVTESDAV--SLVNSDNSLSNIPIFSSMSGIRSETS-
----------------------ISRSN-------------------------------SS
I----S-------DFESD-------EDAL---------IGK--SDLAGKIA----QAVMN
R--------RADVD---------------EE--------------IGG-----
>Lachanceathermotolerans_KLTH0E07458g
MSEG---------------------------------------LASQEL-----------
-------------ESVSKTADSRANQEKDAYAYEEAPAYRKFVYDVFLWLLSNIFDCFFR
EIRSRGRYKIPTQG-PVIFVAAPHANQFIDPVILMGQVKK----------AVNKRISFLV
AEKSLT-RKAVGTFARCAMSIGVGRAQDNLRPAPGKIRV---SEE-NPRKIIGQGT----
---KFT-NGFTPQGLIGLPK-SLG----NATIESIESDTVLYLRKEFKQNKP--------
-------------EVRQLLVKGTSFKYAPKVDQKKVYERVFEHLAHDQCVGIFPEGGSHD
RTDLLPLKAGVAIMALGCMS--KNPDVN---------------VKIVPCGMNYFHPHKFR
SRAVVEFGNPIEISPELVQKYQ-QSETNRDAVRELLDTISDGLKAVTVTCPDYETLMVVQ
AARRLYAGQL---------------SAKLPLSLVIEMNRRLVKGYQTYREDPRIQELKEY
VLKYNANLRHFNIPDHQVESA----KINFAKNFGLLIFRSLRLLFSLILALPGIIMFSPI
FIIAKIISQNKARQALAASTVKIKANDVIATWKILIGMGLAPLLYSVWSGLLTYYFRHSI
---------------TRNK-FVSFAGIYVLCSIVTYSALIIGDNGMDVFKSLRPLYLSV-
-TTPGI----LKDLQKERRGLEQKITEIINTLGPELYP-GFDGTSLSDKY----------
---------RYGLTSYDEEEEDRKTSE----------LKRRRLLRKRKESGKQKARRS--
---------------------PESEAESDAL--SMLNSDNSLSNIPIFSNVDRRSGSVS-
---------------------SMTSLS---------------------------------
-----S-------GFEIV--------EDM---------TKP--DELSGKIA----HAVRE
K--------RE------------------------------------------
>Zygosaccharomycesrouxii_ZYRO0G09834g
MMPVDEKTTGGSSTT---------------GFSTTSGDTE---LIARDLEP---------
------ATSPSS-KSSTNEEKEDKDKGNEAHPHKQP-FYRILIYNIILGMLLNIFDCFFR
EIRTRGGYKVPRQG-PVIFVAAPHANQFVDPVILMGQVKK----------VVNRRISFLV
AEKSLK-RRAIGFFSRCVMSIGVVRAQDNLKPAKGKITI---DPE-NPRKLIGHGT----
---SFL-TDFKPKGLIGLPK-SLG----NVEIDSIESETELTLRKEFKMNKP--------
-------------EVKSILTKGTSFKYADKVNQSLVYHKVFEHLASNQCIGIFPEGGSHD
RTDLLPLKAGVAIMALGCMD--KHPESN---------------VKIVPCGMNYFHPHKFR
SRAVVEFGNPISIPHELVEKYR-SPETNREAVKEMLDTISEGLKAVTVTCSDYETLIVVQ
AMRRLYAGHL---------------SSRLPLSMVVEMNRRLVKGYQTYREDPRIISLKKE
IMTYNAHLSHYNIPDHLVMRD----RMSFAKNLWLLCFRSLRLLVMLAFALPGIIMFLPI
FIVAKRISKQKAREALAASTVKIKANDVIATWKILIGMGLAPLLYTLWSIMISYLLRHRF
---------------PGNK-ILTFVISYFACSAVTYSALLVGDIGMDIFKSLRPLYLSI-
-TTPQG----LRDLQKERHALAEKITELINTIGPELFP-DFDADTLRHKY----------
--------------ELDDEEEDRRTAE----------LKRRRLLKKQKIKHEVKRAER--
-AKT---------AEREENENDGHSTDSDAV--SLVNSENSLSNIPIFSNPANLISEGS-
----------------------TSSADM------------------------------SS
G----S-------EFAVE--------EKI---------GAK--DGVSSKIV----QAIWE
K--------RSVEDHE------------GNNHDDADDSE--------------
>Kluyveromyceslactis_KLLA0B10538g
METP---------------------------------------LIKKQPVP---------
-------------LEPHETPHVHDDPDEPPFQYEEPSFFRKAIYDVFLWLFTKIFDCFFR
EIRTRGGYKVPTQG-PIIFVAAPHANQFVDPVILMGQVKK----------TVNKRVSFIV
AEKSLR-RPAVGTFARCAMSIGVVRAQDNLKPAKGKIRI---DPD-NYKRLIGVNT----
---EFT--KYHQKGLIGLPK-SLG----NVEIDSIVSDTELFLRKEFKMQKP--------
-------------EVKSTLLNGTSFKYAAKVNQSRVYHNVFEHLAHDQSIGIFPEGGSHD
RTDLLPLKAGVAIMALGCMD--VHPDVN---------------VKIVPCGMNYFHPHKFR
SRAVVEFGHPIEISRELVDKYR-DPATNREAVKELLDTVSEGLKAVTVTCPDYETLMVVQ
AIRRLYAGHL---------------VSKLPLPLVVEMNRRIVNGFQTLKDDKVIVKLKED
ILKYNAHLRDYNLPDHQVETA----KVNLIQSLGLLIWRSVKLVVLLILSLPGIILFSPV
FILAKSISKKKAKEALAASTVKVKANDVIATWKILIGIGVAPLLYSLWSLLFVWYFKESL
---------------TKNK-FISFIFAYTCCATVTYSALIIGDHGMDIFKSIRPLYLAV-
-TSPKG----LQSLKDERTVLSEKINEIVNEYGPRLFP-DFNVETFASYATG--------
---------HSSTDEQLEEQEDRKTME----------LKRRRRLAKLKKRFKEQEEKQ--
DADSSAPTSAKPESASTTTTAATTDDESDAI--SMINSDNSLSNIPIFSNRERSTSSTS-
----------------------IGSLG---------------------------------
-----S-------SIELA-------ANPD---------EER--NHSISGIA----DQVRR
K--------RLD-----------------------------------------
>Eremotheciumgossypii_NP_986036
MDTL---------------------------------------LASKKTQGEC-------
--AEEGANSAAT-GSTVSAGIYGSENEQTSYEYREPAWWRKALYDLFLWIFIRVFDGFFR
EVRTRNGYRVPRHG-PIIFVAAPHANQFVDPVVLMGQVKQ----------TVGRRVSFLV
AAKSLT-RRAVGTFARCAMSIGVMRAQDNLQSAPGRIRV---DPS-NPRRLLGEGT----
---RFT--AFQEKGLIGLPK-SLG----NVDIESIQSDTELTLRKEFKMQKP--------
-------------EVRSLLEHGTSFKYAAKVDQSQVYHRVFEHLAHNQCIGIFPEGGSHD
RTDLLPLKAGVAIMALGCMH--IHPDVN---------------VKIVPCGLNYFHPHKFR
SRAVVEFGTPIEIPPHLVAKYG-NPTTNKEAVKELLDTITEGLKAVTLTCSDYETLMVIQ
ATRRLYAGHL---------------SSKLPLPLVVEMNRRLLKGYEAFKDDPRIKRLKED
IMVYNDHLRQYNIPDHQVETA----RLNLSRNIGLLISRSLRLLFIGMLALPGVVMFSPV
FILAKHISKKKAQEALSASTVKIKAKDVVATWKILISIGVAPALYIFWSLLFVWYLRDSY
---------------TKDRFLVSFVVAYLCSCILTYSALLAGDIGMDIFKSLRPLYLSL-
-TTPKG----LQSLQEERCVLAERITELVNLLGPQLFP-DFDAELLKKKY----------
----------FATSVSLEDEEDRKTQE----------LKRRRLLRKKKEAAAMVPSPI--
-------------QATDSDEITVADDESDAV--SMVNSDNSLSNIPLFSSVHRSESASS-
----------------------VSTMS---------------------------------
-----S-------TFNYDF-----D-------------VKQ--GNIGGKII----DAVRQ
N--------RKEE----------------------------------------
>Vanderwaltozymapolyspora_XP_001644985
MTKA---------------------------------------DVA--------------
-------------KAKDSKSSKGAHDADLEDVYEEPPFHRTLIYDFVLWLLINIFNCFFR
EIRSRGGYKIPKQG-PVIFVAAPHANQFVDPVILVGQIRK----------SVNQRISFLI
AAKSLK-MKVVGFLARCIMSIGVVRPQDNLKSARGKISL---DPE-NPLKINGQGT----
---KFL-EDVQPRGLLGLPK-SLG----FVEIQTIESDTVLYIRKEFKTSKP--------
-------------EIKSLLTKGCSFKFAPKVDQSKVYHQVFEHLNHKGSIGIFPEGGSHD
RPDLLPLKAGVAIMALGCMD--KHAEAN---------------VKIVPCGMNYFHPHKFR
SRAVVEFGDPIEIPRELVVKYG-NPETNKEAVKELLDTVTEGLKAVTVNTPDYETLMVVQ
AMRRLYTAQL---------------NTKLSLPMIVEMNRRIVKYYQTYKDDPEFRQLKND
ILKYNSHLQQFNIPDHLVETA----KVDFTKNLCLLVFRSITLFVSVILALPGILLFSPI
FLVSKRISEKKARQALANSTVKITAKDVVATWKILMAMVFAPLLYIFWSLLFTLYYGGSH
-----------------NK-ILTFCISYVTCSLVTYSALIIGDMGMDTFKSLRPLYISL-
-TSPKG----LKKLQKERLELSDRITEVMNTLGAELFM-DIDTHIYEDE-----------
---------------IDEEAEDRKTAE----------LKRRRMLRKKKEKLQKMKLEN--
-------------ISSENTSEVEQTQESDAI--SLMNSDNSLSNIPFFSTGVDRPSSSA-
------------------------SSVMAE----------------------------SS
S----S-------DFEVE--------NFE---------SKG--NNISDKIA----KAIWE
K--------RHGEK---------------EE----------------------
>Candidaalbicans_XP_710056
M-----------------------------------------------------------
---------------------APSSSSSLDLHYERPKWYRLAIYDTLLWLLSVIFDCFFR
EIRPRGAFKIPREG-PVIFVAAPHHNQFVDPVLLMNQIKK----------EANRRISFLI
AAKSYK-LKAVGTMAKCQLSIPVVRPQDCLVKGTGKIFV---DFDKDPLRVTGKDT----
---KFT-KECMVKGLIALPQ-SLG----ASEIVEIISDTELVIRKEFKSSD---------
-------------KVKVLLTNGTAYKRADKIDQKQVYQMVFDHLLDDGCIGIFPEGGSHD
RPDLLPLKAGVAVMALGAMD--KNPGCN---------------IKIVPCGMNYFNAHKFR
SRAVVEFGDPIEIPKELVKKYA-NPETNREAVKELLDTITTGLKAVTVTCEDYETLMLIH
AVRRLYAGNF---------------AQQLPLPLIVEMNRRLVIGYQHFKNVPKVQEIKEK
VLHYNDFLKTLYLPDHDVESCN--DEAHKITLIPIFFFRVFKLLILFILALPGATLFSPV
FLSTKIISKKKAKEALANSVVKIQANDVVATWKILVSMGIAPIVYSFYASVGTYYCSTHD
--------YFS----HWKL-FWVWIFLYSCGVLVTYSALITGEQGMDLFKSIRPLYLSI-
-TSGSS----IKELKKMRHELSEEITELVNHYGPQLFPNDFNLLDLQKSLNIN-------
---------GDVVYADSDEEEDMKTEE----------LRNRRIARRKAEKKKKQTQENED
T------------QELQSSDMKHSSSMSDGI--SLLNSDNSLTNLPMFSDYVLHKNAKNP
DLQLDPQSHYGSRVNSNLNSGANSSVSIYDDYRFASQSEHGGTASPVRYSRLPHLPETSS
S----D-------HMELNF---ASKPE-----------GQK--MRLRDRIK----TKLRE
N--------RKEN----------------------------------------
>Debaryomyceshansenii_DEHA2A08624g
MPYVGKGLLHSRRQTLIGCEDEIGATTMTNAHSSSEDAGE--ALLQSNGQANLSDKVNMD
LNDDNGNKASRGRKASASGDSFVRNKEMDEFEHRQRQWYRMVIFDLVLWMFSVVCDCFFR
EIRPRGAFRLPRQG-PVIFVAAPHANQFVDPIILMGQVRK----------EAQRRVSFLI
AAKSYK-QRIIGFLSRCQFSIPVIRAQDNLKKATGKIFI---DVESDPCRVTGKNT----
---KFL-SECAVRGMLALPQ-SLG----ASEISEIISDTELVIRKEFKRTD---------
-------------QITTLLKNGTSFKSADRIDQKKVYQIVFRHLSLGNCIGIFPEGGSHD
RTDLLPLKAGVAIMALGAME--YNPDCN---------------VKIVPCGMNYFNAHKFR
SRAVIEFGHPIDIPKELVKKYS-NPETNRESVKELLDLITTGLKAVTVTCEDYETLMVVQ
AARRLYAGNF---------------VQFLPLPLVVEMNRRLVLGYQTFRNEEQIKNLKEK
IIIYNNQLKQLYLPDHHVEAC---DESHKLRVLPILLFRIVKLFLLMLLALPGATLFSPV
FICTKWYSTRKAKTALANSTVKIKANDVVATWKILISMGIAPLVYSFYASIGTWYCHRYK
--------KFED--WNVSL-FFVWFILYMLGVIVTYSALLTGEQGMDIFKSIRPLYLSI-
-TSGSS----IKDLKKLRNELSEEITYVVNHFGPDLFPNDFNLLKLKEHLKIS-------
---------DNVDYVDSDEEEERKTQE----------VRKRRMKNRKAARRKQASDDS--
-------------ISGLSLDEKNSSSVSDGI--SLMNSDNSLTNIPMFSDYHLHMNAKNP
DIKIEQQSVV------------HSSASIADDFNYKVHNSPAGKPS---------VSRYDS
N----S-------HIELNF---GNLKEEQ---------PSK--SKLSDKIK----YKIRE
S--------RDKAAGN-------------------------------------
>Meyerozymaguilliermondii_EDK39427
------------------------------------------------------------
------------------------------------------------------------
----------------------------------MNQVKR----------EANRRISFLI
AAKSYR-QKFIGHFSRVQQSIPVVRAQDNLKPGRGKIKI---DLDNDRLLVIGTGT----
---KFT-EDCSPKGIIALPQ-SLG----ASEVVEVRSDTELVIRKEFKDTQ---------
-------------QIRTLLTKGTSFKAAHKVDQKEVYERVFEHLSHGNCIGIFPEGGSHD
RTDLLPLKAGVAIMALGAMQ--HDPGCN---------------VTIVPCGMNYFNAHKFR
SRAVVEFGHPIEIPRELVKKYS-NPSTNRESVKELLEIITTGLKAVTVTCEDYETLMMVQ
AARRLYAGNF---------------AQYLPIPLVVEMNRRLVLGYQTYKNEKTIQDIREK
VIKYNKLLSSLYLPDHHVEEC---DESNKLRVLPIFLFRIFKMIFLFLLALPGSILFSPV
FICSKIVSGRKRATALANSTVKIRGRDVIATWKILIAMGVAPLVYSFYATVGTIYCYFYG
--------IL-----HYKL-VSIWFALYMLGVLVTYAALLVGEQGVDLLKSMRPLYLSL-
-TSGSS----IRELKIMRKELAEEITNLVNHYGPELFPDDFNLLHIRDKLY---------
---------ANEGYIDSDEEEERKTQE----------LRNRRMRNRKAAKKHKAAATK--
TMELKSESSSSINDTELSLQDEEVSSISDGI--SYVNSENSLSNIPLFSDYHLHMNASNP
DLQLEAQSNF------------HSTASMADDYNSRNMDNR--------------PAYSRN
N----S-------HLELNF---ANAKHRREPSDALRT-TQK--MKLSDKIK----NQVRQ
G--------RTQGE------------T--------------------------
>Millerozymafarinosa_PISO0F06935g
MTQVSSGYEAERPEA-----------SMQKEHGEHGEAGEHTGLLEAEKKS---------
------AETATA-DAAAHQRKTPKQSIDHKLEYEEPGWFRKFTYDLLLWLWSVIFDCFFR
EIRPRGAFKLPRKG-PLIFVAAPHANQFVDPIILMNQVKR----------ESGRRISFLI
AAKSYK-QRFIGFFSRCQMSIPVVRAQDNLEPGSGKIRI---DMDTDRLLVKGEGT----
---KFT-EECMEGGLLSLPH-SLG----ATQIMDIISDTELTIRKEFKDTA---------
-------------KIRDLLKKGTSYKRADKVNQNSVYQLVFKNLSKGHCIGIFPEGGSHD
RTDLLPLKAGVAIMALGAME--HYPDCN---------------IKIVPCGMNYFNAHKFR
SRAVIEFGDPIEISRDLVARYS-NPDTNREAVKELLDTVTDGLKAVTVTCTDYETLMVVQ
AARRLYSGNL---------------SQYLPLPLVVEMNRRLVLGYQTFKNEESVKKLKEK
ILKYNDKLKHLYLPDHHVEDC---DETHKLRVVPILVLRIMKLIFLMLCALPGAILFSPV
FFLSKRISQQKQKTALANSTVKIKGNDVVATWKILISLGFAPLLYSFYATIGTIYCYKNE
--------TF-----QINL-LFVWFFIYMCGVLVTYAALITGEQGMDLFKSIRPLYLSL-
-VSGSS----IREVKNMRNELSEEITYLVNQYGPQLFPNDFNLYDLQKKR-LS-------
---------ADGELIDSEEEEDIKTAA----------LKERRNKSRKASRATKIAQEAVD
TDEGKETSEGNESSSELSLRSNHSDSVSDGI--SLMNSDNSLTDIPMFSDYHLHKNAKNP
DVLLDT----------------DSSTSLRDQANFKEYSN--GTQDTARNG----MSRSSS
S----S-------QIEFNF---VSTKDKKHSEN-----NDG--TKLSHRIK----NKIME
G--------RERPN---------------------------------------
>Millerozymafarinosa_PISO0E05614g
MTQVSSGYVAEGSEA-----------VIQKEHDEHGEAGEHTRLLAAEKVS---------
------AETAAA-DAAAHKRQTPKQSIDHKLEYEEPGWFRKFTYDLLLWLWSVIFDCFFR
EIRPRGAFKLPRKS-PLIFVAAPHANQFADPIVLMNQVKR----------ESGRRISFLI
AAKSYK-QRFIGFFSRCQMSIPVVRAQDNLEPGSGKIRI---DMDADRLLVKGEGT----
---KFT-EECMEGGLLSLPR-SLG----ATQIMDIISDTELTIRKEFKDTA---------
-------------KIRDLLNKGTTYKRADKVNQNSVYQLVFKNLSKGHCIGIFPEGGSHD
RTDLLPLKAGVAIMALGAME--HYPDCN---------------IKIVPCGMNYFNAHKFR
SRAVVEFGDPIEISRELVERYS-NPETNREAVKELLDTVSDGLKAVTVTCTDYETLMVVQ
AARRLYSGNF---------------SQYLPLPLVVEMNRRLVLGYQTFKNEESVKTLKEK
ILKYNDKLKHLYLPDHHVEDC---DETHKLRVVPILVLRIMKLIFLMLCALPGAVLFSPV
FFLSKRISQQKQKTALANSTVKIKGNDVVATWKILISLGFAPLLYSFYATIGTIYCYKNE
--------TF-----QINL-FFVWFFIYMCGVLVTYAALITGEQGMDLFKSIRPLYLSL-
-VSGSS----IREVKNMRNELSEEITYLVNQYGPQLFPNDFNLYDLQRKP-LS-------
---------ADGELIDSEEEEDLKTTA----------LKERRNKNRKASKATKIAQEAVE
TEEGKENSEGNESSSELSLRSTHSDSVSDGI--SLMNSDNSLTDIPMFSDYHLHKNAKNP
DVLLDT----------------DSSTSLKDQANFKEYSN--GTQDTARNG----MSRSSS
S----S-------QIEFNF---VSTKDRKHSEQ-----NDG--TKLSHRIK----NKIME
G--------RERPN---------------------------------------
>Komagataellapastoris_XP_002492283
MAEA--------------------------------------------------------
---GSQPDSTQS-DKPWPEVSSATADSESEEVYVEVSWIRKLIYDIVLWSFCVVFDCFFR
EIRSRGSFNLPRSG-PTIFVGAPHANQFVDPIILMGQVQQ----------RAGRRISFLV
AEKSHR-RKFIGLISRSQMAIPVSRAQDNLKGGRGKIRR---DSE-NPLRIVGEDT----
---YFT-QDCANQRMLALPN-SLG----TSEIGEVVSDTELILKKEFRHPST--------
------EA---EEKANRILAEGTSYKLAPKIDQSIVYKKVFQHLAHGNSIGIFPEGGSHD
RTDLLPLKAGVAIMALGAMS--SDKSCK---------------VKIVPCGMNYFHPHKFR
SRAMVEFGRPIEISDELVSMYE-NKETTKDAIKEVLRIITKGLKSVTVTCPDYETLVCIQ
TARRLYSNNF---------------SSRLSLESILEMNRRLVKGYEHFQNEPRIQELKEK
ILAYHEVLRLSGIPDHKVNDY---RPEKRLQTFAELLGNLFQFALLGLLALPGALLFFPV
FVATRKISAKKAKEALAASTVKIKAIDVVATWKILVSLGFAPLLYIFYSTVGTYIIRSRY
--------YIEP--GFGKT-AFTFFGFYILSATITYSALIVGDIGMDSFKRLKPLWLFL-
-TDSET----LSNLKKERQELSLEITEVVNEFGPQLFS-DFNLLDYQKKVESKRKKKRSE
KYRKKAFEVSSMGLDSSDEEEELKTQD----------VRRRRAARKQAASTT--------
------------------------EAPSNRF--DNKSTGINISNVPIFSNDLYGGTSSAP
TTD-------------------VSSIS---------------------------------
-----S-------ELSSDY--QSSDGENE---------NDD--SQLKDRIR----DRIHD
S--------RHD-----------------------------------------
>Ogataeaparapolymorpha_YBL011W_ESW99553
M-----------------------------------------------------------
---------------------------SSSSNWQEPSWFRKLVYDLVLWTFTVIFDCFFR
EIRPRGAFRLPKSG-PIIFVAAPHANQFVDPIVLMGQVKN----------ETGRRISFLI
AEKSHK-RKFIGLISRSQMSIPVRRAQDCLKPAAGSIKI---DPE-NEFHVFGVDT----
---QFT-KVCQTKGLLALPN-SWG----TAEVGEIVSDTELYLRKPFKFSSP--------
------KT---ADEAKKALESGTAFKTAPRIDQSEVYHKVFEHLAHGHCLGLFSEGGSHD
RPDLLPLKAGVAVMALGAME--AHPGCN---------------VKIVPCGMNYFHPHKFR
SRAVVEFGMPIEISPELVAKYS-NPETSKDAIKELLETITGGLKAVTVTCPDYESLTCVQ
VARRLYSNNM---------------SKHLSLQSIIEMNRRLLKGYLHYKDEPRIMELKKS
ILEYNEKLRIFKIPDHLVEGD---RNDDTLTIFTRFVTSLVQLVVLGALALPGVILFSPV
FIATKVISEKKRREALAASTVKIMARDVIATWKILVSIGFAPLLYIFYSVLGTMLMRKYY
--------VLS----DRSA-FTIFCSIYLFSAMITYSALIFGDKGMDLLKSIRPLWLAL-
-VNKEG----LTQLRETRRQLSMEITEVINEYGPQLFP-DFNLYDYEKKLELKRLRRQE-
--RKKLQLEQLENMDSEDEYEEAKTQR----------LRKRRAAKRQEREQS--------
------------------------GIYAQAN--ESLKAKLT-SSVPIISNDNDNNSSVG-
----------------------LSSSSETDF--------------------------ASS
G----S-------EYEPDN---------------------D--SASASKIGLVRDTMIRE
N--------RERNEKN-------------EE----------------------
>Yarrowialipolytica_YALI0C00209g
MSETDH-------------------------------------LLA--------------
-------------AEPVAEYPQYTPWPNSRKSVDTEFSATSWIYDLVLWIFTACFDIFFR
EIRPRGAFRIPRKG-PVLFVAAPHANQFVDPVILMNQVKQ----------EAGRRISFLV
AEKSMR-RAAVGRMARSMNSIPVVRAQDNAKKGEGKIYV---DAE-DPTKIHGIGT----
---QFT-KQCEVRGLVVCSS-SVG----SIDVAEIVSDTLLIARKEFKGPKA--------
------------KEALKESNGGITYKYADYVNQATVYRSVFDKLHHGGCVGIFPEGGSHD
RTELLPLKAGVAIMALGALA--EDPSCG---------------VRIVPCGLNYFHAHKFR
SRAVVEFGSPIAIPPDLVEKYKAGGEAKREAVKTVLDITAAGLKSVTVQVQDFDTLMLIQ
AIRRLYRPP----------------GKKIPLPMVVELNRRLVYAYNHYKDDPRIEEMKQE
IRKYNKFLQAMGLKDHQVEKA----RISKIEILGRLLYRSIKLVFLSIGCLPGLLLFSPI
FIISKSISKTKAKEALKASSVKIKANDVVATWKVLVAMGLTPVLYILYSLVGSVVIRKLD
--------LIS----WFPT-ILLPGLVLSIIITTSYAALAMGEAGMDIFKSLRPLALALN
PSTKNS----LLKLQNERKRLVLKSSELVTSLGPELFP-DFPENSILQG-----------
----------------SDKFEDEENYE----------NEKRSHSRSTSATSLSAMSEG--
--DGDELVREVRKGASYFPVSTISEDEDQAI--SRVGSEASLADIPLFGMSRSQSGAS--
----------------------LSEASTHG------------------------------
-----S----------------STGADAE---------EAK--TEVTRRIA----LAMEE
K--------RREQD---------------EE----------------------
>Geotrichumcandidum_GECA03s02265g
ML----------------------------------------------------------
-------------------SKSEAAVPKDKQSIDTISSFITVVYDLVIWVLSSIFDLFFR
EIRPRGAYRIPRNG-PLIFVAAPHANQFVDPILVMRQVLV----------NAGRRISFLV
AEKSLK-RKFVGSLAKAAMSIGVVRAQDNLKLAKGKIYV---DFEKDPLLVIGEGT----
---EFT-KQAMVGGLLGLPN-SVG----NSEVAEIRSDTEIVLRKEFRGS----------
-------------KSRKLLEKGTIYKTADHVNQTQVYRNVFKRMDQGGCVGIFPEGGSHD
RSDLLPLKAGVAVMALGALA--EFPDCG---------------VKIVPVGMNYFNPHKFR
SRAVIEFGTPIDIPPELVEKYKAGGDLKREAVSTVLDIVTDGLKSVTVRCSDWDTLMTIQ
AARRLYRPS----------------GKKIPLALVVELNRRLLEGYLHYQDNPAIIKLRDN
VASYNKELQHMGLKDHQVETA----SLSKLTILGKLLYRSAKLIVLSFAALPGTILFAPV
FFASRTISKQKAAEALRGSTVKIHANDVLATWKLLVAMGLAPVLYTLYAIIAAVIASKYN
--------WFP----NIPS-ILLVLILIPAVSSISYSALIIGETGMDIFKSLRPLALSLS
PSHQNA----LSDLQKQRRDLVVEVTEVVHSLGPELYP-DFNKYDITKPL----------
-------------------PVDEGSAR----------ASRPSFDRRS-------------
---------------------STSSTESRAL--SRVNSASSLANIPLFGFRRSNSQGS--
----------------------ISSAVSSV--------------------------RSRS
S----S-------GVSIADG-GATSASGV---------QKSFHSEVSQRIK----GAMAE
RAQ------AREDG---------------EEEDIESDQN--------------
>Neurosporacrassa_XP_958638
MAEQSQQLNGHAPES----------------HQHPNGNAETTPLLSTDLQQ---------
-------------QHEGKDASAPPQSAKSPSASKELYPMSNWKYDTFLWTMSFLVDTFFR
EVHPRGSWKVPRSG-PVLFVAAPHANQFVDALVLQRTLRN----------EAKRRVSLLI
AQKSVK--GFIGWASRQVGSVPVGRPQDSAKPAEGTIYL--PDPIDDPTLIRGVGT----
---NFE-KQAEVGGIIFLPS-IKGQSGSNVEIVEIHGPEEIRIKRPVNSKLALYQLTGRD
DIDEHGELQNKEVKGIKDGYQGTKFKIAPHIDQTKVYQAVFDRLKNGGCVGIFPEGGSHD
RSELLPLKAGVAIMALGTLA--EAPDCG---------------LKIVPVGMNYFHPHKFR
SRAVLEFGAPFEVPKELVEMYG-IKDKRRAAISKLLDMVHQSLSAVTVSAPDYDTLMVIQ
AARRLYNPA----------------GKKLPLPIVVELNRRLALGYDKYKDDPRIIELQKS
VAEYNKQLRYLNIRDHQVQYA----KLSWPKVVITFFYRVAKLLVLSAGVLPGLILFAPV
FIATKRISHQKAKEALAGSTVKIQGKDVIATWKMLVAMAVAPILYNLYTCLLAYMVGKHR
L-----WGYVPE---WVPI-WLVYFFGWVFFPAITFAALRFGEVGMDILKSLRPLALCIS
PTSSYS----LQSLKQRREELSAQVTHLINTLGPEMFP-DFEHIRLVAA-----------
----------DGSSRIHADGTVSPTQP----------FKRRDSGVSSPPISTPGIST---
--PGT--------ESPHGLRRTGTTSSSRNI--PRNESFSNIGQVPMFATRPPSRSRSR-
----------------------SSSAGGGGG-----------------------------
-----N----------VQFG-GPLGGSPVDKFPNLN--TEEGFNEASKKIR----EAMRE
RGEMR----RRKSQGKVYTFSEQ---SVDEEVEDEVSTGSSVD--EDGKK-HL
>Aspergillusfumigatus_XP_751693
MGKKQPY-----------------------------------------------------
-----------------------------------IPPLIGWLYDLVLWSFSVLIDLFFR
EVHPRGSWKIPRRG-PLILVAAPHANQFVDSLILMRVLRN----------EAHRRISWLI
AEKSFK-RKFIGLLARGIGTVPVARAMDNVKPGVGTIYL--PDPVNQPTLLRGVGT----
---NFEGPEFEKEGTISLPT-INGTSH-SAAIAEIRGPEELVLKKPFKAKDALFQLTGRH
DITDDGTFTG-DGSAKDPDFQGSKFKVSPHVDQTAVYQAVFGRLNAGGCVGIFPEGGSHD
RPNLLPLKAGVALMALGTLA--DNPDCG---------------LKIVPCGMNYFHAHKFR
SRAVIEFGNPIEVPREVVDQFK--RGEKREAVGALLDTIYQGLVSVTVTSPDYETLMVIQ
AARRLYNTK----------------GKNLPLPMVVELNRRLVKGYTHYKDDPRVIHLRKA
VADYNKQLRLLGIRDHQVEYA----KFSWIQVIATLIYRLGKLALLTIGTLPGLILFAPV
FIATKYISKKKSQEALAASTVKLQGRDVMATWKLLVALAFAPAVYAFYTATFTWWAYYNR
I-----QGLVPV---WMPL-WLIVPIGMILFPTITFAALRIGEVGMDIVKSLRPLVLSLN
PSSANT----LVKLRERRAALAQQVTEVINTLGPELFP-DFDAARIVTDP----------
-------------------------------------FREDHRPAGKTGVDHSAVPEI--
-------------RRTSATDTEVESPTREPL--PRNESFHNLANIGFFSTRPSSRSRSR-
----------------------SGSFGGRPG-----------------------------
-----S------------------SGQQLKPLSQVT--TKDGFEEVSSKIR----DAMRE
RGERR----RRRSEDGSWDMASSGPGTPSSE---------------GSRK-DL
>Schizosaccharomycespombe_NP_596450
MQ----------------------------------------------------------
---------------------------------------HTFIYDTCLWILSILIDFFFR
EVKTRGSFRVPRKG-PLILVAAPHANQFVDPLILMLQLRR----------EVGRRTSILV
AAKSYR-QRFIGLMSRAFGAIPVERAQDLAIRGEGKIFV---VAEGDKTAIHGKDT----
---LFT-KHSVGDTLL-LPN-NYG----SSHIASIKSDTLLYVKREFRGEDA--------
-------------ERVLLSPEGSSYKVAPEIDQTYVYNEVRRRLVKGACIALFPEGGSHD
RPEMLPLKAGVAIMALETLS--QHPDCG---------------LQLLPCGMNYFHPHRFR
SRAVLEFGSPLSIPTEYVELYK--AKKRREAIQGVLDMIYDALLSVTVQAPDYETLMVIQ
ACRRLYKPA----------------HIQFALPKVVDLNRKLIVGYNHFKHDPRVIRLHDK
ILLYNRQLYRLGLRDHQVQSL----QYSRFMILYKLVYRCCKLFLLALGALPGAILFSPV
FIAAHRISVKKAAAALKASSVKIQGRDILATWKLLVALGMTPILYSFYALLCCYYIYSYK
--------LIPH--SSIFV-YTVPIISTFLFPMVTYAALRFGEVAVDIYKSIRPLFLALI
PSKANA----VYILKDERKQLVAEVTDLINKLGPELFP-DFDPDRITTT-----------
-------------------------------------IEKPERPSRFARRLSS-------
-------------SVASDVDNLSQLHDTDLN--SEVSAPAPLQNVYLYSPNPSALPPSD-
------------------------------------------------------------
-----E--------------------------------EEKDINDKAKLIR----NALRQ
RMGQRMTEIRSRDTPP-------------EEVFSESDEELSD-----------
>Candidaalbicans_XP_715356
MSRD--------------------------------------------------------
--TPDSLSSSL--SSATPHYHPHKHDKKKSMLHYFQLIIRSITYDLVLFFFDCVIHTFFR
DIRSTGNFNIPQEG-PVIFVIAPHHNQFVDGLVVMTKVKE----------ISNRRIAFLI
AKKSYD-RMVIGQAAKLCGCIPVERAQDFLKLGQGKVFV---DPN-DDCVLIGENT----
---AFT-KQCQKKGLIGLPN-SLG----NCQIASIEDDTHLTLTKPFGSKNS--------
------EI---QSRIDKAFRDGTSFKIAPHIDNHVVFENVFNHLNDGNILGIFPEGGSHD
RPDLLPLKPGVAIMALGAIA--QQMEECEENDNNGKEQKEIQPISVVPVGLNYFHPNKFR
SRVVIEFGKPIVVDQSMGKEYM---EHHRDTVDKLLKVVTFGLKQVTLTCDDYDTLMVLQ
AARRLYTSTN---------------REQIPLPMVVEMDRRLIKGYQQYKDEPDVKKLRDA
VYHYNRTLMRLNLHDHQVESL---DKFDKLKTFQMFVSRFFKFSLFMGLSLPGIILFSPV
FITSKKISVRKAKEALAASSVKIKAKDVISTWKILVALVLAPALYIFYSVIGTYLIVKSQ
--------IVP----QLST-IIIFIICYGWAVLTTYASLRVGEIGVDYYKSLKPLFISL-
-ISYEKDQLQIRELKKTREELRQRVNLFCNNYGPGMFQ-DYDEFYRNYN-----------
--------------------QMETETD----------YDEFKQSHKP-------------
------------------------LRRQNSW-TSMDLTLNNLSDIPIFSAADLEQSND--
----------------------ISTSESSDE--------------------------VND
E----K---------------EVEVEDVG---------DHS--NEVSVRLR----NAIRE
R--------RQNSF---------------------------------------
>Debaryomyceshansenii_DEHA2E07040g
MDTTNK------------------------------------------------------
--DPEKKEDENG-TRKTVEVENGLLTR----------ILTIISYDLVLWFFSAVIHTFFR
EVKSRGTFNIPKKG-AIVFVIAPHANQFIDPIVVMSSVKQ----------YSRRRIAFLV
AAKSYR-RKFIGTGAKFTGAIPVERAQDLLRKGTGTIKL--QDLE-DGTIVEGEGT----
---LFT-KECMKKGLIGLPE-SLG----NAVIESIESDTKLTLRKTFQINVS--------
---DPKEA---DKRRIQRLTEGTPFKVAPHVDNNCVFQHVFDHLNGGNVLGMFPEGGSHD
RPDLLPLKPGVAIMALGAAAKSEDPDAV---------------INVIPVGMNYFHPHKFR
SRAVIEFGKPIKVDKKLGKKYE---ENPKDSVAKLIDVITLGLKEVTVTCGDYDTLMALQ
AARRLYTSSN---------------RESIPLPLVVEMNRRLVKGYQKYSNDPDVIEMKTL
VSNYNKKLMRMGLHDHQVESL---TETNRIHTFVTFAARLFKVFLFLGLSMPGIFLFSPV
FIVGRRIARKKAKEALAGSVVKIKANDVLGTWKILVALVLAPSLYIFYSIIGTFLIIKSN
--------ITKD---KVPT-VIIFLVCYGWSVLTTYASLRIGEIGVDYYKSLKPLFYSL-
-LSHHKDIIQIEDLKRNRTLLAEKVTEFCNSYGPSMFE-DFDRFYRQYNN----------
--------------IESSEYVNESESD----------IENVPVSNTV-------------
------------------------NRPSMSLLRSASFNINNLADVPIFSIPGFSDLQSD-
----------------------VGDDGSKGEH------------------------ESDE
S----S-------SFDTS---DIEASDVG------------DLQKSKLRLR----NAMKS
K--------FNAENNP-------------------------------------
>Meyerozymaguilliermondii_EDK41440
M-----------------------------------------------------------
--TPTSPNASNS-AHASTAAENKIATRHRSTLKVVLEVVKVIIYDICLWFFDSIVHTFFR
EVKSRGTFHIPRTG-PIIFVIAPHANQFIDPLLVMLKVRH----------YSGRRIAFLT
AAKSYR-RKFIGMFARLTGAIPVERAQDLLKAAPGTIKI---DLDGDATVVKGTGT----
---RFT-RDCQKKGLLGLPD-SLG----NAVVEEVVSDTELRLRKPFQLGKK--------
-----------EQQITDRLTNGTTYKVAPHVDNNVVFQNVFNHLNGGEVLGIFPEGGSHD
RPDLLPLKPGVAIMALGAAS--TSPDSH-------------AVINVIPVGMNYFHPHRFR
SRAVIEFGKPIRVDKKRSKMYE---DNSKAAVDALLETITLGLREVTVTCTDYDTLMALQ
AARRLYTSAR---------------REQIPLPMIVEMNRRLVRGYEKYADNPEVKEMKTM
VSEYNKKLMRMGLHDHQVESL---SSSDRFKTLVTFSDRLFKVFLFFGLSLPGIFLFSPV
FITARRISRQKAKEALAGSVVKIRARDVLSTWKILVALGLAPALYIFYSVIGTVFLVQSG
--------LVP----QVPV-FVVFLVCYGWSVLTTYASLRIGEIGVDYYKSLKPLFYSL-
-MSAHKDVGQIEELKKNRAYLAERVTEFCDKFGPGLFS-DYDRFYKRYNG----------
--------------VTDFDEFYDH------------------------------------
------------------------EEPSSAY---SGFNIHNLADVPIFSG----------
----------------------EASDSDNGEE------------------------AVGH
E----E-------VIPTS-------------------------EKTKLRLR----KAMQE
R--------REEEEGN------------GEN----------------------
>Komagataellapastoris_XP_002489418
MT----------------------------------------------------------
-----------------------------------ASGYANFIYDLFAWTFLIIFDIFFR
DVKTRGAFNIPSQG-PVILVVAPHSNQFVDPLMVLIQTKK----------STGRRISFLM
AAAYYR-KKFIGDLARLTRVIPVERAQDGLKPASGTIHY--ADFEKDPCLIEGTDT----
---KFT-QECEAKGLIGLPR-SGG----FGKIAEVLSDTLLRLHKPFSSD----------
-------------RAIKIIKGSTTYKTAPKIDNSMVFKHVFDHLHSGGILGIFPEGGSHD
RTELLPLQPGVALMALGALA--ENSEQP---------------ITIVPCGLNYFHPNKFR
SRAVVEYGSPIVVGEEQARAYK---EDSRKAVAELLKTISTGLKTVTVQCEDYETLMILQ
AARRLYQYP----------------KKKIPLPLVVQMNRNLTIGYTKFKDLPEIVHLKNS
VQTYNYRLNNLGLKDHQVQTV----KFKPFKAVALLAYRLVKLLILAVLSLPGTVLFSPV
FIACKYISHKKAREALANSVVKIRANDVLATWKLMVAMVAAPCLYAFYSTLGTFLIFKYD
IA------IVPY--QTKSI-VVTFITAWIILVCTTYAAFRIGEIGMDTLKSMKYLTWSL-
-LPSEA----LEELKAERARLSLEVTEVCNNLGPKVIP-EFAKDLEKIE-----------
--------------ASNEEQEEEEIED----------EEKEQLLNKT-------------
-------------RLGRAPSTSSVNSLRSVT--SSTSMPSELGEVAIFSELPTSSRGS--
----------------------IRSRSSSL--------------------------SESE
T----T-------GLSTG--------------------IEA--KNVRSKIQ----ERIFQ
K--------MRNEQ--------------INE-----------------PK---
>Ogataeaparapolymorpha_YKR067W_ESW98880
MQ----------------------------------------------------------
-------------------------------------IVKDLLDELFLWFCHLIIDTFFR
EVRVRGSYNLPSKG-ATLVVIAPHHNQFLDAAIVTHAIHK----------INGRRTLFIE
AAASIR-RPVIGQLSKWSGAIPVERAQDLLTNKQGKIRY--EDYSNDELTIVGEGT----
---KFT-TDCEVKGLIGLPE-SAG----NQKIAEIISDTKLRLAKPMTKS----------
-------------KGIEMLIRGTAYKSAPKVDNHDVFKMVFQRLKEGELIGIASEGGSHD
RTELLPLKPGVGIMALGTVA--EYEGTE---------------VNIVPCGMNYFHPHKFR
SRAVLEFGEPIKVGPEEASAYK---QDPRKTVDALMENITTALKSVTTQSPDLETLQVIQ
AARRLYSNP----------------SRPLPLPLVVEMNRNLLIGYSKFKDDPKIKHLKES
VTGYNKRLAYLGIKDYQVETV----TKNRWRTLFLLTTRLVRLLVLLVLSLPGTVLFSPV
LIACKVISRKKQKAALANSSVKIKAIDVLGSWKVLIALVAAPICYFIYSAIGTVLVFKYE
--------LVRY--NSWNV-LVTFASWWALLVSTTYAAFVMGEVGMDIFKSIRPLILSL-
-SPRSTD---LDELRKERQRLSAEITEVINELGPKVFP-KLDKHSLARL-----------
-----------------EKEYEAEVED----------LRSRSRSRSQSRS----------
---------------RSGSRSLSRASTQSGF--TE-NTMPNLSDVSIFPDALQLRDQSS-
----------------------LSPTSSSS------------------------------
-----S-------FVHLDSADKIAASGVN---------DHD--ASLLSKVR----NAVLK
K--------RNEEARLE-----------GEKSD--------------------
>Saccharomycescerevisiae_YKR067W  
MSAP--------------------------------------------------------
-------AADHN-AAKPIPHVPQASRRYKNSYNGFVYNIHTWLYDVSVFLFNILFTIFFR
EIKVRGAYNVPEVGVPTILVCAPHANQFIDPALVMSQTRLLKTSAGK---SRSRMPCFVT
AESSFK-KRFISFFGHAMGGIPVPRIQDNLKPVDENLEIYAPDLKNHPEIIKGRSKNPQT
TPVNFT-KRFSAKSLLGLPD-YLS----NAQIKEIPDDETIILSSPFRTSKS--------
-------------KVVELLTNGTNFKYAEKIDNTETFQSVFDHLHTKGCVGIFPEGGSHD
RPSLLPIKAGVAIMALGAVA--ADPTMK---------------VAVVPCGLHYFHRNKFR
SRAVLEYGEPIVVDGKYGEMYK---DSPRETVSKLLKKITNSLFSVTENAPDYDTLMVIQ
AARRLYQPV----------------KVRLPLPAIVEINRRLLFGYSKFKDDPRIIHLKKL
VYDYNRKLDSVGLKDHQVMQLKT-TKLEALRCFVTLIVRLIKFSVFAILSLPGSILFTPI
FIICRVYSEKKAKEGLKKSLVKIKGTDLLATWKLIVALILAPILYVTYSILLIILARKQH
Y----CRIWVPS----NNA-FIQFVYFYALLVFTTYSSLKTGEIGVDLFKSLRPLFVSIV
-YPGKK----IEEIQTTRKNLSLELTAVCNDLGPLVFP-DYDKLATEIF-----------
--------------SKRDGYDVSSDAE----------SSISRMSVQS-------------
-------------RSRSSSIHSIGSLASNAL--SRVNSRGSLTDIPIFSDAKQGQWKSE-
----------------------GETSEDED------------------------------
-----EFDEKNPAIVQTAR--SSDLNKEN---------SRN--TNISSKIA----SLVRQ
K--------REHEK---------------KE----------------------
>Saccharomycesparadoxus_Spar_11.357
MSTT--------------------------------------------------------
-------AADHN-ATKSVPHVPQTSRRYRNSYNGFVYNIHTWLYDVSVFLFNILFTIFFR
EIKIRGAYNVPEVGVPTILVCAPHANQFIDPALVMSQTRLLKTSAGK---SRSRMPCFVT
AESSFK-KRFISLFGHAMGGIPVPRIQDNLKPVDESLEIYAPDLKNHPEIIKGRSKNPHT
TPVNFT-KRFSVKSLLGLPN-YLS----NAQIKEIPDDETIILSSPFRTSKS--------
-------------KAVELLTNGTNFKYAEKIDNTETFQSVFDHLHTKGCVGIFPEGGSHD
RPSLLPIKAGVAIMALGAVA--ADPNMR---------------VAVVPCGLHYFHRNKFR
SRAVLEYGEPIIVDGKYGEMYK---DSPRETVSKLLKKITNSLFSVTENAPDYDTLMVIQ
AARRLYQPV----------------KARLPLPAIVEINRRLLFGYSKFKDDPRIIHLKQL
VYDYNRKLDLVGLKDHQVMQLKT-TKLEGLRCFVVLIIRLIKLSVFAALSLPGSILFTPI
FIICRIYSEKKAKEGLKKSLVKIKGTDLLATWKLIVALILAPVLYVTYSILLIILARKQH
Y----CRIWLPS----TNP-LIQFVYFYALLVFTTYSSLKTGEIGVDLFKSLRPLFVSIV
-YPGKK----IEEIQTTRKNLSLELTAVCNDLGPLVFP-DYDKLATEIF-----------
--------------SKRDGYDVSSDTE----------SSISRMSAQS-------------
-------------RSRSSSIHSIGSQASNAL--SRVNSRGSLTDIPIFSDARQGQWKSE-
----------------------GETSEDED------------------------------
-----EFDEKISGTVETAQ--NSDSNKEN---------SRD--TDISSKIA----SLVRQ
K--------REHEK---------------KE----------------------
>Saccharomyceskudriavzevii_Skud_11.303
MSTD--------------------------------------------------------
-------PADHA-TAKSVAHVPQASRRYRNSYNGFVYNIHTWLYDLAVFLFNILFTIFFR
EIKVRGAYNVPEVGVPTILVCAPHANQFIDPALVMAQTRLLKTSAGE---SRSRMPCFIT
AESSFK-KRFISLFGHAMGGIPVPRIQDNLKSVDENLEIYAPDLKNHPEIIKGRSKNPQS
TPVNFT-KRFSAKSLLGLPN-YLS----NAQIKEIPDNETIILSSPFKTSNA--------
-------------KVAGLLTNGTNFKYAEKIDNTETFQSVFDHLHTKGCVGIFPEGGSHD
RPSLLPIKAGVAIMALGAVA--ADPGMK---------------VAVVPCGLHYFHRNKFR
SRAVLEYGEPIIVDCKYGEMYK---ESPRETVSKLLKKITTALFSVTENAPDYDTLMVIQ
AARRLYQPL----------------KVKLPLPAIVEINRRLLFGYSKFKDDPIIIHLKKL
VYDYNKKLDLVGLKDHQVMQLKT-TKLEALRCLVILVTRLIKLSVFAMLSLPGYILFTPI
FIICRVYSEKKAKEGLKKSLVKIKGTDLLATWKLIVALILAPVLYVTYSILLIVLARKQH
Y----LRIWVPS----SNP-FVQFVYFYALLVFTTYSSLKTGEIGVDLFKSLRPLFVSIV
-YPGKK----IEEIQSTRKNLSLELTAVCNDLGPLVFP-DYDKLATEIF-----------
--------------SKKEGYDVSSDTE----------SSISRMSGQS-------------
-------------RSRSSSIHSIGSQASNAL--SRVNSRGSLTDIPIFSDTRQGQWKSE-
----------------------GETSEDED------------------------------
-----EFDGK---TVETPQ--NPDLNKEN---------TRD--TDISSKIA----SLVRQ
K--------REHEK---------------KE----------------------
>Saccharomycesmikatae_Smik_11.329
MSTA--------------------------------------------------------
-------AAHHN-AAKSVAHVPQASRRYRNSYNGFVYNIHTWLYDLSVFLFNILFTIFFR
EIKVRGAYNVPEVGVPTILVCAPHANQFIDPALVMVQTRLLKTSAGE---SRSRMPCFIT
AESSFK-KRFISLFGHALGGIPVPRPQDNLKSVDENLEIYAPDLKNHPEIIKGRSRNPQT
TPVNFT-KRFSAKSLLGLPN-YLS----NAQIKEIPDDETIILSSSFKTSKS--------
-------------KVVELLTNGTNFKYAEKIDNTETFQSVFDHLHTKGCVGIFPEGGSHD
RPSLLPIKAGVAIMALGTVA--ADPNMK---------------VAVVPCGLHYFHRNKFR
SRAVLEYGEPIVVDGKYGEMYK---DSPRETVSKLLKKITNSLFSVTENAPDYDTLMVIQ
AARRLYQPL----------------KVKLPLPAIVEINRRLLFGYSKFKDDPRIIHLKEL
VYDYNKKLDSVGLKDHQVMQLKT-TKLEALRCFVILVTRLVKLIVFAILSLPGSILFTPI
FIICHVYSEKKAKEGLKKSLVKIKGTDLLATWKLIVALILAPILYVTYSVLLIFLAEKQH
Y----YRVWVPS----NNL-FLQFVYFYSILVFTTYSSLKTGEIGVDLFKSLRPLFVSIV
-YPGKK----IEEIQATRKNLSLELTAVCNDLGPLVFP-DYEKLATEIF-----------
--------------SKREDYDVSSDTE----------SSISRMGAQP-------------
-------------RSRSSSIHSIGSQASNAL--SRVNSRGSLTDIPIFSDARQGHWKSE-
----------------------GETSEEED------------------------------
-----EFDEKNKATAEIAQ--RSDLNKEN---------GRD--MDISSKIA----SLVRQ
K--------REHEK---------------KE----------------------
>Saccharomycesarboricola_EJS42831
MSAA--------------------------------------------------------
-------AAEHN-AAKSAAHVPQASRRYRNSYNGFVYDIHTWLYDMCVFLFNILFTIFFR
EIKVRGAYNVPEVGVPTILVCAPHANQFIDPALVMSQTRLLKTSAGE---TRSRMPCFIT
AESSFK-KRFISFFGHAMGGIPVPRSQDNLVPVDDNLEIYAPDLKNHPEIIKGRSKNPQT
TPVNFT-KRFSARSLLGLPN-YLS----NAQIKEIPDDETIILSSPFRTSKS--------
-------------KVVELLTNGTGFKYSEKIDNTETFQSVFDHLHTKGCVGIFPEGGSHD
RPSLLPIKAGVAIMALGAVA--ADPNMK---------------VAVVPCGLHYFHRNKFR
SRAVLEYGEPIIVDARYGQMYK---DSPRETVSKLLKKVTNSLFSVTENAPDYDTLMVIQ
AARRLYQPL----------------KVKLPLPAIVEINRRLLFGYSKFKDDPRIIHLKKL
VYDYNKKLDLVGLKDHQVMQVKT-TKLEALRCLVILVTRLVRLSVFVLLSLPGSILFTPI
FIICRVYSKKKAEEGLKKSLVKLKGTDLLATWKLIVALILAPILYVTYSILLIILAKKQH
Y----YRIWVPS----NNL-FFQFFYFYALLVFTTYSSLKTGEIGVDLFKSLRPLFVSIV
-YPDKK----IEEIQKTRKNLSLELTAICNDLGPLVFP-DYDKLATEIF-----------
--------------SKRDVSDVSSDTE----------PSINRMSGQS-------------
-------------RSRSSSIHSIGSQASNAL--SRVNSRGSLTDIPIFSDARQGQWKSE-
----------------------GETSEEED------------------------------
-----EFEEK---KLEFTQ--RFDLNKEN---------AHD--TDISSRIA----SLVRQ
K--------REHEK---------------EE----------------------
>Saccharomycesbayanus_Sbay_11.302
MS----------------------------------------------------------
-------AAAAA-AAKSVAHVPQASRRYKNSYTGFVYDIHTFFYDLSVFLFNILFTIFFR
EVKVRGAYNVPEVGVPTILVCAPHANQFIDPALVMSQTRQLRTSAGE---SRSRMPCFIT
AESSFK-KRFISLFGHAMGGIPVPRIQDNLKPVDENLEIYAPDLKNHPEIIKGRSRNPQT
APVNFT-KRFTAKSLLGLPN-YLS----NAQIKEIPDDETIILSAPFKTSKA--------
-------------KAVELLNNGTTFKYAEKIDNTETFQNVFDHLHTKGCVGIFPEGGSHD
RPSLLPIKAGVAIMALGAVA--ADPSMK---------------VAVVPCGLHYFHRNKFR
SRAVLEYGEPIIVDSKYGQMYK---DSPRETVSKLLKKITNSLFSVTENAPDYDTLMVIQ
AARRLYQPL----------------KVKLPLPAIVEINRRLLYGYSKFKDDPRIIHLKIL
VHDYNRKLDLVGLKDHQVMQVKT-TKWEALRCLVTLITRLIQLSVFAILSLPGSILFTPI
FILCHVYSEKKAKEGLKKSLVKIKGTDLLATWKLIVALVLAPILYVTYSILLMILAKKQH
Y----FSIWVPS-----NP-FLQFVYFYALLVFTTYSSLKTGEIGMDLFKSLRPLFVSIV
-YPGKK----IKEIQNTRKNLSLELTAICNDLGPLVFP-DYDKLATEIF-----------
--------------SKRDGYEVSSDVD----------SSTSHLSGQT-------------
-------------RSRSSSVHSIGSQFFNAL--SRVNSRGSLTDIPIFSDPRQGQWKSE-
----------------------GETSEDED------------------------------
-----LTEEK---TVENTQ--NLDLNKEN---------GRD--TDISSRIA----SLVRQ
K--------REHEK---------------KE----------------------
>Candidaglabrata_CAGL0K08162g
M-----------------------------------------------------------
-----------------PAHVPEVGHKYINDYNGYTYNIHTFLYDLIVFLFNAVITTFFR
EIKVRGGYNVPPRGVPTILVCAPHANQFIDPTLVMITTRQLGYIRGK---LRSRQACFVT
AASSLK-MKFVGLFGNAMGSIPVPRIQDNLKDMDSNLIIYAPDFENNPTMLKGKCLDGSN
P--GFT-TKFTVKSLIGLPN-YLS----NANIAEIPDDSTIVLSAPFKNDKN--------
------------GKVAELLTQGTTFKYAEKIDNTETFQSVFDHLHTKGCVGIFPEGGSHD
RPSLLPIKAGVAIMALGAAA--ADPKME---------------VAVVPVGLHYFHRNKFR
SRAVIEYGEPIMVNGDMGKEYK---QQPRETVSRLLKKVSDALFTLTENAPDYETLMTIQ
AARRLFQTN----------------NSRIPLPAVVEIQRRLLVGYKKFQSDPRIMHLQNS
VKEYNNKLYSMGLKDHQVMSLKT-KPYETLRCAVTLLQRIFRVTLFFFLSLPGSIMFLPI
FVGSHFYSKKKQREGLKKSSVKIEGKDLIATWKLIVALLMAPSLYITYTIILMVLHQRRS
K--YVWWVWVPT----ENK-VIQFIYFYMLLVLVAYSSLKTGEIGFDLFKSLRPLMISLV
-YPQDY----IHELQTRRKELSNEVTEICNELGPQVFP-DYEKFASSYL-----------
--------------IKKDKKDESKPEK---DY-----LSQNSTGLSG-------------
-------------RSRSSSIYSMISNVSNSL--SRVNSRGSLTDVPIFSDSRQGEWTNI-
-----------------------TSDDEQS------------------------------
-----N-------------------SKEE---------TPT--NKLSSKIT----DLMRS
K--------REKEK---------------VD----------------------
>Naumovozymacastellii_XP_003675893
M-----------------------------------------------------------
-------------PPKSNAHVPEVSRTYKNNFNGLVYNIHTWTYDCIIFLFNIIFTIFFR
EIKVRGGYNVPPAGTPTILVCAPHANQFIDPTLVMVTTRKLGMYGAT-SVSRSRQACFVT
AASSLN-MKLVGFFGRRMGGIPVARAQDYLKPVDDNLEIYAPDLENNPKLIKGRCKDSKS
P--EFT-KRFTAKSLLGLPN-YLS----NAQIAQIQDDETIILSSPFKISDP--------
-------------RVRKLLNNGTTFKYANKVDNSKVFQSVFDHLHTKGCVGIFPEGGSHD
RPSLLPIKAGVAIMALGAAA--ADANIK---------------VHVVPVGLHYFHRDKFR
SRAVLEYGEPIVVDGTMGKEYA---QAPRETVSKLLSRITDALFSVTENAPDYDTLMTIQ
AARRLYQPS----------------EKRLSLPVVVEINRRLLVGYSKFKSDERVIHLKKM
VQEYNEKLYSMGLKDHQVRELESHTVQNTIRTLVTLVTRVSRLLLFFMLALPGSILFTPI
FIGSSIYSKKKAREGLKKSLVKIKGTDLLATWKLILALVMAPISYVTYSLILISLHSRKN
G--WVQWIWVPS----ENV-FIQFPYFYMQLVLTTYGSLKTGEIGMDLFKSLRPLVVTLM
-YPGKK----IREIQSIREQLSEEITSVCNELGPSVFK-DFDQFAINNE-----------
--------------IESERGRGRYEKEKTPDYLKIQRDPSRSRSRGA-------------
-------------RSRSSSISSFTSRISNAI--SRVNSRGSLSDIPILSEARYSSNNVI-
----------------------NDSDSSCS------------------------------
-----S-------------------SDEE---------NIK--AGSTSKIS----SLMRA
RWE------KSHDK---------------EE----------------------
>Kazachstaniaafricana_XP_003958593
MERSNSE-----------------------------------------------------
--DVKKSTSASS-APSAKAHIPNHTTEYVNPFNGESWTIFTFLYDLSIFIFNIIFTIFFR
EIKVRGTYNVPSNGTPTILVCAPHANQFIDPTLVMTTTRKLM-------NGRSRQSCFVT
AESSFK-YKVVGFFSKCLGSIPVPRIQDNLKPVDANIQIFAPDRVNEPTLIKGCCKDGSS
P--KFT-KLFTEKSLIGLPK-YQG----NAQISKILDDETIILTSPFKS-----------
----------------EAISTPTNFNYAPRVDNTKTFQYVFDHLHTKGCVGIFPEGGSHD
RPSLLPIKAGVAIMALGAAA--ADPSMN---------------VSVVPVGLHYFHRQKFR
SRAVVEYGEPIIVNHEMGLAYA---NHPRETVSKLLDKIQDALFSVTVNAPDYDTLMTIQ
AVRRLYEPA----------------THKFSLPMILEINRRLLVGYSTFKDEPRIIHLKNA
VSKYNDTLYSMNLKDHQVEQLKT-SSLETIRCIIVLLTRLATLYLFFILSLPGSVLFTPI
FITAHVYSKKKAKEGLKKSLVKIKGVDLLATWKLIVALVLAPLLYTTYSLALVYLFNRNP
SNFIVRWIWIPNFIPRMGN-IPLFVYFYSLLVLTTYSSLKTGEVGMDLFKSLRPLFVSLF
-YQSDK----IKQLQKMRQNLSVEITNVCNEYGPSVFP-DFDKMNFANP-----------
----------------------ENKFK----------FYNNDERAKS-------------
-------------RSRSSSFTSIFSGVSNAL--SRVNSRGSLSDVPILGYSRL-DYTSD-
-----------------------TIADDSS------------------------------
-----D-------------------EEDI---IDISIRNKD--KAESSKIT----SIVRE
RWN------REHEK---------------ND----------------------
>Vanderwaltozymapolyspora_XP_001643508
MS----------------------------------------------------------
-------DEKPS-NKGPSAHIPSADVKYSNPYNGLVYNFYTWLYDFVLFILNILFMIFFR
EVKVRGGHNIPPVGTPTIIVCAPHANQFIDPSLVMITARKVVYDNDKFDVNRSRQTCFVT
AASGFK-KPIVGQFGIATGGIPVPRQQDNLSKVDNRIVLYCPDMN-KPTVIKGRVTDNSL
ENPGFT-KRFTPKGLVGLPN-FLA----NAKIESIPDDYTIILSSPFKNIDAPI------
-----------QEKINYHIENGCTFKYAPKVDNSKVFQNVFNHLDTKGCVGIFPEGGSHD
RPSLLPIKAGVAIMALGATA--ADPTLK---------------VSIVPCGLNYFHRQKFR
SRAVIEYGEPIIVDGEMGKHYK---EDPRGAVSKLLKKVTDALYSVTENAPDYETLMTIQ
AARRLYKPAS--------------NNKKIPLPVVCQVNRNLLLGYSKFKDDPRIINLKTA
VQNYNERLYSLGIKDHQVLMLKT-GTAANIRTLVVLLNRIIKLGAFFTLALPGTILFTPV
FVIAHYYSKKKQEEGLKKSVVKIKGIDLIATWKVMVALGFAPILYITYSLILVYTASTHR
N--WLSWLWIPF----SNK-VMQFFYFYGLLVLTTYGSLKTGEVGMDLLKSLAPLFVTLL
-YPEDT----ITDIQKLRNELSDEITDICNELGPEVIP-NFESYRNSRK-----------
-----------------------SDED----------KSDSRSSSVT-------------
-------------RSRSSSFSSL---FSNAL--SRVNSRGSLTDIPIFADGRNFNETED-
---------------------------SSS------------------------------
-----S-------------------DEEI---------DDD--NIFPSKIT----SIIRA
R--------RQNEK---------------KEQ---------------------
>Zygosaccharomycesrouxii_ZYRO0B15708g
MK----------------------------------------------------------
-------------EVKPGVHIPKLSQAYENPYNGEKYTLRTWLYDCVIAVLNVLFTIFFR
EIKMRGEHKMPPQGVPTLLVCAPHANQFIDPSLVMVKARQMA------QGSRSRQVCYIM
AEVSLK-KKILGLFGRLTGAIAVPRAQDNLKFVDQRIKIYAPDLDNEPRLIKGRVDGDGL
ENPGFT--KFIPKSLIGLPN-FLG----NAQIESIVDDYTIVLKQPFKFQEN--------
------------ATIRKLLERGTNFKYADKIDNSQTFQNVFDHLHTKGCVGIFPEGGSHD
RPSMLPLKAGVAIMALVAAA--ADPTMK---------------VAVVPCGLHYFHREKFR
SRAVIEFGDPIWVDGEMGKQYM---ESPRETVSKLLDRVTSSLQLVTENAPDWDTLMTIQ
AARRLYKPV----------------MRRRALTAVVEVNRRLLLGYSAYKDDPRVIKLKES
VTAYNGLLFLMGLKDHQVLELKT-KQGEQLRCLFTLIQRTIRLLVFFTLSLPGCILFTPI
FIVCKVYAKKKAAEGLKKSVVKIKGVDLLATWKLLVALVLAPVLYVTYSIILTWLYLRGN
T--LVVKMWVPS----THP-VLLYCYFCMLLVFTTYSSLKTGEIGVDLFKSLPPLFASLF
-YPGSK----ITQLKEMRQGLSDEITDVCNELGPKVFP-KFERIIESQY-----------
--------------EDKPRGRLSLPIS----------TKSQDEIPTL-------------
-------------RSRSSSVASNLSTASNSL--SQINSRGSLTDMPIFSEGSHLDLNQD-
------------------------------------------------------------
--------------------------DEI---------NLS--SPEEDRIT----SLIRQ
R--------RAHEK---------------ED----------------------
>Lachanceathermotolerans_KLTH0F17160g
M-----------------------------------------------------------
-----------------ASHVPK-SETFKNPYNGESYGLATWVYDLVVFVFNVCFTIFFR
EIKIRGTHNMPCKGTPTILVCAPHANQFVDGALVMSQVRNLR-------GSRSRQTCLVT
AESSYK-KRFISIFSRSTGGIPVPRAQDNLKPVDPALEIYVPDWA-EPTVLKCRVVGRNE
SP-RLS-SRFTPKSLVGMPS-FLG----NAQIAEIPDDETLVLTKPFKDNS---------
-------------QVRDLLTKGTNFKYAPKIDNTSVFQNVFNHLHSNGCVGIFPEGGSHD
RPSLLPIKAGVAIMALGAAA--ADPSSK---------------IHVVPCGLSYFHRNKFR
SRAVLEFGQPIIVDGEMGKRYE---ADPRGQTSELLDKITQALYAVTVNAPDYETLMTIQ
AARRLYQPAIAKTP---------DGNGHLPLPLVVEMNRRLLIGYSKYKDDPRIRHLKAM
VLQYNSKLYALGLRDHQVPKLTS--KGGEWISLLTICTRVIRICFYLLLSLPGTILFMPV
FVTCHYYAQKKAEDGLKKSLVKIKGTDLLATWKLLVALVLAPTLYVTYSLMLCYLVKHYP
Q--LFESLWVIGTRTNGYT-SVNFVFFYALLVSATYASFKTGETGMDLFKSLPPLAVSLV
-YTKRQ----LEDLKETRKQLSLEVTQVCNDLGPTVFP-DFGRFITTQK-----------
------------------------AAE----------RGEEDKDYVP-------------
-------------RSRSSSVHSMESQMSNAL--SKVNSNVSLSDIPILAEGSNEQQDTI-
------------------------------------------------------------
-----E--------------------------------VEK--TEKPSLIG----NLVRQ
R--------RQQEK---------------QD----------------------
>Kluyveromyceslactis_KLLA0F16104g
M-----------------------------------------------------------
-----------------AAKIPHVDSNYRNDYTGKKYTFRSWLYDVAVFIFDIVFTIFFR
EIQVRGSYHVPTKNTPTILVCAPHANQFIDACLVMSQTRKIT-------GSRSKQTCFVT
AEGSMKNNRFVGLFGSWTGAIPVPRVQDNLAPVASHFKLYIPNYDSDPTLVKLMSFEGPV
---RAT-SHFTPKSLIGLPG-YIG----SAQIETVVDDETIRLRKPFPDNN---------
-------------RVKNCVSKPTSFLYAEKIDNSKVFENVFNHLHTRGCVGIFPEGGSHD
RPSLLPLKAGVAIMALGAAA--ADPTME---------------VHVVPCGLHYFHRNKFR
SRATLEYTEPIIVTGEMGAAYL---KDPRGATSSLLKRIEEALYSVTMNADDYDTLMAVQ
TARRLYQLSKRSTTGSTLPLSDNDSNHRIPLPLVVEMNRRLLVGYSKFKGEPRIQHLKKA
IQDYNRMLFKMGLKDHQIMNLHP--KDEKWIVLVTLLIRCVQVYFIVLMSFPGVILFSPI
FITCKYFSRKKALEGLKKSTVKIKGQDLIATWKIVVAISMAPTLYTIYSLIMVYITRKHP
S--LYNWLIVPH-FIFKSK-LLYFIYCYVVLILATYVSFVTGEIGMDIVKSFPPLLVSLL
-YPGHT----CEKLKKTRMKLSQDITEVCNDLGPMVFP-DLKEKRELRK-----------
------------EFFENDGSEIEDKDS----------DREADEEPNT-------------
-------------RSRSSSVYSNDSSVSNAL--SKINSRGSLVDIPIFSDGPHCYQTED-
----------------------QDFPTSSV------------------------------
-----D--------------------------------IEP--LQPHSKIA----SLIRQ
R--------REKEE-------------------------------------D-
>Eremotheciumgossypii_NP_986967
M-----------------------------------------------------------
-----------------SVRVPVVDPTYQNVYSGKHYAMATFLYDLAIFFFNIAFTIFFR
KIHVRGTSNLPPQGRPAIVVCAPHANQFVDPTLVMTQVKKLP-------GQHSRRPCFVM
AAASFK-KPLVGMLGRWTAGISVDRAADHLRVCEENMVLYCPDYDKDPLRYKVRPRDGAR
AIRDVR-AVFTENGLLGLPG-NLG----SAQIAALEAPDAIRVQRPFGHSS---------
-------------AVRTLLERGTDFLYAPKLDNGTLFQDVFNHLHTKGLVGIFPEGGSHD
RPSLLPIKAGVAIMALRAVA--ADPEME---------------ISIVPCGLYYFHRHMFR
SRAVLEFGAPIIVDGAMGQKYL---QDPKTTVSELLDQVVNALYSVTVNTDDYDILMLVQ
ATRRLYQAAW--------------GNKRVPLAAVVEMNRKLSIGYTKHKEHPRIKHLMLA
IRDYDAQLYSLGLKDHQVDELRN-PNEKAVYIIFLFLTRLFHVLVFALLSLPGALLFSPI
FITCHFYSQKKAREGLKRSLVKIKGDDLLATWKLVVAFCMTPALYAVYAALLTYLTFSHF
H---------PL--IFANK-IGTFMCYYVLLLATTYASFVIGEIGMDVFKSLPPLFISLI
-YPSQK----LQELREIRKNLSAEVY----AMGPAFFP-DLDRSDKSER-----------
-----------------DSAVNSAPAQ----------LMEPALGPES-------------
---------PLLQRCATTTQLAFRNTVS-----ASGIIEAQANDVP----GKGRVVTED-
-----------------------SCWSSSSYY----------------------------
--------------------------------------GHE--AASSFKTP---------
---------AQDDR-----------------------------------K---


MAFFT CST26 YDR018c

>Saccharomycescerevisiae_YBR042C_P38226.1
------------------------------------------------------------
--------MLHQKIAHKVRKVVVPGISLLIFFQGCLILLFLQLTYKTLY---CRNDIRKQ
IGLNKTKRLFIVLVSSILHVVAPSAVRITTENSSVPKGTFFLD---LKKKR-ILSHLKSN
SVAICNHQIYTDWIFLWWLAYTS--NLGANVFIILKKSLASIPILGFGMRNYNFIFMSRK
WAQDKITLSNSLAGLDSNARGAGSLAGKSPERITEE--GESIWNPEVI--------DPKQ
IHWPYNLILFPEGTNLSADTRQKSAKYAAKI--GKK--PFKNVLLPHSTGLRYSLQKLKP
SIE--SLYDITIGYSGVK-QEEYGELIYGLKSIFLEGKYPKLVDIHIRAFDV--------
--------KDI----------------PLEDEN------------EFSEWLYKIWSEKDA
LMERYYSTG-SFVSDPETN-----------H---------SVTDSFKI-NRIEL---TEV
---------LILPTLTIIWLVYKLYCFIF-------------
>Saccharomycesparadoxus_YBR042C
------------------------------------------------------------
--------MLHQKITHKVREVVVPGISLLIFFQGCLILLFLQLTYKTIY---CRNNVRKQ
IGLNKTKRLFIVLVSSILHVVAPSAVRITTENSSVPKGTFYKD---LKKNR-ILSHLKSN
SVTICNHQIYTDWIFLWWLAYTS--NLGANVFIILKKSLASIPILGFGMRNYNFIFMSRK
WAQDKITLSNSLAGLDSNARGVGSLAGKSPERISEE--GESIWNPEVI--------DPEQ
IHWPYNLILFPEGTNLSADTRQKSAKYAAKI--EKK--PFKNVLLPHSTGLRYSLQKLKP
SIE--NLYDITIGYSGVK-QEEYGELIYGLKSIFLEGRYPKLVDIHIRAFDV--------
--------KDI----------------PLEDEH------------EFSEWLYKIWSEKDA
LMERYYSTG-SFVSDLETN-----------H---------SVTDSFKI-NRIEL---TEV
---------LILPALTIIWLVYKLYCFFF-------------
>Saccharomycesmikatae_YBR042C
------------------------------------------------------------
--------MLRQKITHKIRKVVVPGISLLVFFQGCLILLFLQITYKTLY---CKNRVKKQ
IGLNKTKRLFIVLVSSILHVVAPSAVRITTENSSVPKGTFFKD---LKKDR-IFSHLKSN
SVAICNHQIYTDWIFLWWLAYTS--DFGANVFIILKKSLASIPILGFGMRNYNFIFMSRK
WAQDKITLSNSLAGLDSNARGIGSLAGKSPERINEE--GESIWNPEIT--------DPEQ
IHWPYNLILFPEGTNLSADTRQKSAKYAAKV--GKK--AFKNILLPHSTGLRFSLQKLKP
SIG--NLYDITIGYSGVK-QKEYGEQIYGLKSIFLEGKYPKLVDIHIRAFNV--------
--------KDI----------------PLEDEN------------EFSEWLYNIWSDKDA
LMEKYYSTG-SFVSDVETN-----------H---------SVTDSFKI-NRIEL---IEV
---------LILPALTIIWLAYKIFSFFSY------------
>Saccharomyceskudriavzevii_YBR042C_EJT43172
------------------------------------------------------------
--------MLRQKVIHKVRKFVVPGVSLLIFFQGCIILLFLQVTYKTIY---CRNAIRKQ
AGLNRTKRLFIVLVSSILHVVAPSAVRITTENSSIPKGTFFKD---PRKNR-ILSHLKPN
SVAICNHQIYTDWIFLWWLAYTS--NLAANVFIILKKSLASIPIIGFGMKNYHFIFMSRK
WAQDKITLSNSLAGLDSNARGIGSLAGRSPERISEE--GESIWNPEII--------DPEQ
THWPYNLILFPEGTNLSADTRQKSARYAAKI--GKK--PFKNVLLPHSTGLRFSLQKLKP
SIG--VLYDVTIGYSGVK-QEEYGEEIYGLKSIFLEGRYPKLVDIHIRAFDV--------
--------RDI----------------PLDGEN------------EFSEWLYKTWSEKDA
LLERYYSTG-SFVADVEAN-----------H---------SVTDSFKI-NRIEL---IEV
---------LILPTLTIIWLVYKLFSILFL------------
>Saccharomycesbayanus_YBR042C
------------------------------------------------------------
--------MLHNEIIRKIRKVVVPGLSLFVFFQGCIVLLFLQVTYKTIY---CRNAIRRQ
SGLNETKRLFIVLASSILHVVAPSAVRITTENATIPKGTFFKD---LKKNR-ILSHLKPN
SVAICNHQIYTDWIFLWWLAYTS--NLASNVFIILKKSLGSIPILGYGMRNYNFIFMSRK
WAQDKITMSNSLAGIDSNARGIGSLAGKSPERISEE--GESIWNPEIV--------DPEQ
IHWPYNLVLFPEGTNLSADTRQKSAKYAAKI--GKE--PFKNVLLPHTTGLRFSLQQLKP
SIE--VLYDVTIGYSGLK-KEEYGEQAYGFKSIFLEGRYPKLVDIHIRAFNV--------
--------DDI----------------PLNDEN------------EFSKWLYKIWGEKDD
LMEKFYSTG-SFITDVETN-----------H---------SVTDSFKI-NLTEL---TKL
---------LILPTLTMIWLVYKLFTLFF-------------
>Vanderwaltozymapolyspora_YBR042C_XP_001645319
------------------------------------------------------------
-------MMSAGRLIFKVRKVFFTALSIIVSIHGAFFLVTVQAILKFIY---KNNLTKLQ
YGLNWTKRGFIILLVSVLNIVAPSSVRITTEDETIPRGTFIKD---LKKGR-IVSHLNKK
SVMICNHQIYTDWVFLWWITYTS--NLAGNVYIMLKKSLEFIPILGYGMKNYRFIFLCRK
WAVDRLVMNNQLGEIDADARGCGIVSGSSPKEINEE--GEESWDTSII-------GDRTN
VKWPYSVILFPEGTNMSVATRQKSKEFAAKV--NRK--PYENVLLPRSTGLRFTLQKLST
SID--VVYDVTIGYSGVK-KDEYGELIYRLPKIFLEGKMPKLIDIHMRALKI--------
--------EDI----------------PIDDED------------KFNNWLYDIWQEKDE
LMEFYYKNG-TFKTNENCS---------------------EVTDFFTI-SNLEF---IGA
---------LSLPFMTLFLFLFTVLKIFN-------------
>Zygosaccharomycesrouxii_YBR042C_ZYRO0A03586g
MSL---------------------------------------------------------
-------SSGLNNGLRKCKIMVRVIIALVIFVQASLCITSMQVIVRVVY---HNNVAKRH
HGIDFTKKAFISMLISTLHLIAPSAVRVTTDNNSIPKGTFYKD---LKNGR-IASHLKRK
SVIVANHQIYTDWVFLWWLTSTA--DLAGKVYIILKKSLEYIPILGFGMRNYKFIFMCRK
WEQDRLTLHNSLGVIDANSRGVGPISGRSPVREDAD--GEIFWDTTST--------NARQ
ESWPYCLILFPEGTNLSPITRQRSFNYANKI--GKT--PFENVLLPHATGARHSLLKLRP
SLD--VVYDITIGYSGVK-KGEYGEALYTLNNVVFKGESPKLVDMHIKAYHI--------
--------NEI----------------PIDDEQ------------QFSDWLYDLWAEKDR
LMNVYYEKG-TFDLDPDPD-----------H---------TITGEFKI-SAYPF---FSC
VV-------FINSLVCLPFLIWYLLR----------------
>Kazachstaniaafricana_YBR042C_XP_003956191
MAH---------------------------------------------------------
-------ASSNSWLIYNVKKVVVPLISILVFVEDIFVLLLCQLYITHFI---PKDTPRFQ
NALDQTKKAFICILITIWHVVAPSKVRITTDNKTIPKGTFFID---LKKNK-FSSNIKPN
SVTIANHQIYTDWVFLWWLAYTS--NLAGRVYIMLKKSLQSIPVLGYGMTNFKFIFMNRK
WAADRVHLINSLRELDADARGTGSLTGSRPVSVDDN--GLINWNTTIQPSAEIKQSKKGT
SCWPYNLILFPEGTNHTANTLSKSIIFAEKA--NRK--PLKNVLLPHSTGLRFCLRNLKP
SLD--ILYDVTIAYSGIDKETKFAADAYGLGSIFLEGKYPSIVDIYIRAFEI--------
--------ENI----------------PIDDED------------QFVDWIYNVWKEKDE
LLENYHKNGNSFGLDPELN-----------Y---------STMDGFSV-SNWEF---FLV
---------LAFPLASTLFLLKYILSLLF-------------
>Naumovozymacastellii_YBR042C_XP_003678186
MSKH--------------------------------------------------------
---QQNEEVHPGWIRYNVRKICFPFISIVIFVQDTMALLSAQAIGLFLL---SNDPLKVR
HLLDATKRAFIVILMTILTIVAPSTIRITTDNKTITPSTFYRD---PKKGR-ICSQLRNN
SITICNHQIYTDWILLWWLAYTS--TLAGKVYIMLKKSLEKIPVLGYGMKNFNFIFMDRK
WASDKGTLDKQLTEIDARARGISKMQK--------------LHDKEIK--------KADA
GVEPYNLILFPEGTVLSENTRNQSLAYAKKV--GRS--PFKCVLLPHTTGLRFSLQRLKP
SLD--ILYDVTIGYSGVK-QDDYGENTYGLKSIFFEGKYPKLVDIYIRSYDI--------
--------KDI----------------PLDNEE------------EFIEWIYKVWQEKDL
LLENYYKYG-CFHQDEKLS-----------T---------SVVNSFKI-NPLEF---YGA
---------LLLPICTLMFVLIIVYMSIF-------------
>Lachanceathermotolerans_YBR042C_KLTH0C08096g
------------------------------------------------------------
--------MSVSFLAQRAVKLLVTLASIVIFIQGAFVIVTHQVLTKTFL---THDPIRMQ
KHLDRSKKSFIILLITILTIVAPSGVRITTDNRSIPKNTMVKD---LRTGG-IISSMKQK
SVLISNHQIYTDWVFLWWLAYTG--DLAGNVYIMLKNSLAKIPIMGYGMRNYNFIFMNRK
WSKDRINLANHLGNLDHNARGVGRLAGKHPSLDIAS--GKEVWSDNGAAT-----KDHRQ
IRWPYTLIIFPEGTNLSANTREKSRVFSEKA--NLP--IFNNLVLPRVTGLRFSLQELRN
SCE--VVYDTTIGYSGVK-QNEYGQDIYQLSNIFLRGHSPDLVDIYIRAFNL--------
--------KDI----------------PLDDEE------------EFTKWLLDVWHEKDK
LLDTFYAKG-SFDLDPNTH-----------Q---------VTTGTCKI-KSSEV---AQF
---------LILPLLSLAALVAKILRSFC-------------
>Kluyveromyceslactis_YBR042C_KLLA0B06820g
------------------------------------------------------------
--------MLVSTILYRTYKVIVTFASMVIFIQGAISILVYQALINAFY---SKNLSTRQ
KLMDLTKKRFILLLVTILSLVAPSHVRITTDNESIPKGTIYMD---HHKGR-LISKANSN
AVVIANHQIYTDWVFLWWLAYVS--ERAGNVYIMLKKSLESIPLLGSGMTNYKFIFMNRK
WEQDRINLSNKLHEIDLDARGVGIIAGNSPTTKTEE--GLNIWDEAKV--------EKKG
EQWPYWLMLFPEGTNLSAGTRARNKAFAEKS--GLS--PFKHVLLPRTTGLKFCLQKLRN
SCE--YVYDITIAYSGVR-AEDYGQDIYKLGNIFLKGKAPKLVDIYIRAIRL--------
--------DDI----------------PLEDDD------------EFHSWLFSVWNLKDK
LLDNYYKTG-SFQLDPDLN-----------H---------AVTGPCRV-SILSL---VSI
---------LLFPVLTMLPIFYYIGKKATSLVSKDS------
>Eremotheciumgossypii_YBR042C_NP_983231
------------------------------------------------------------
-------MITMSAVAQQAHRTVLAALVTFVFIQGCVSLVIFQFSMKCMY---RSNRIGLQ
SQLDRSKKSFILLLVTIMTIVAPSYVRVTTDNASVAKGTFWRD---KGQGQ-LRSRLERN
SVVISNHQIYTDWVFLWWLAYTS--GLAGRVYIMLKKSLAAIPVLGYGMKNYGFIFMNRR
WNLDRVHLGNSLQRLDRDGRGLGPLAGHAPSRVTAE--GEEEYESQDG--------EASK
QTWPYTLILFPEGTNMSSNTRERSNVYARKI--NVQ--PFENVLLPRSTGLRFALEKLAP
SCD--CVYDVTIGYSGVK-KTTYAEQIYDLQSIFLRGQGPKLVDVHIRTFKL--------
--------SEI----------------PYKDEK------------AFEQWLYKVWGEKDK
LLERYYQKG-SFDLDPDLT-----------H---------TVSGLCEI-DTAEV---FLV
---------MIVPMLILAAASFLFTKYAVQYFGKYSMAAAIY
>Candidaglabrata_YBR042C_CAGL0I04620g
------------------------------------------------------------
-------MRKEQGQTGFARRTIVPVVSVVSFLSCCVVLLVIQVTAKLRF---SQNKTRLT
HVYNYTKKQFIVLLTSILRIVAPCEIRVTTDNGSIPKGTFYQD---SSSGR-LRANLLER
SITISNHQIYTDWVFLWWLAYAG--DKAGNVFIMLKKSLRKIPVLGYGMENFNFIFMNRK
WAYDRVNMSNHLSAIEADSLGCGPISGNKPVKVNSD--GEEVWDMKSS--------AQRN
IKWPYNLILFPEGTNLSAHTRKVNEAYAEKI--GRV--PYRHVLLPRATGLRFCLQKLRN
SVD--VVYDTTIGYSGIL-STEYGQDAYSLKNIFFRGKYPKLVDIHVRSFKL--------
--------SDI----------------PIDDEI------------DFIEWLFKVWEEKDK
MMEYFYEHG-TFENMTDNQ-----------E---------SVLVDCSI-KNYEF---FPV
---------FIIPFCFVLLTYWIVRSIF--------------
>Naumovozymacastellii_YBR042C_XP_003673979
MSL---------------------------------------------------------
-------SDVLSTSYSKFKHLTTTSLSIIVFIQGCISILITQFFIKLFY---YKNSEKLQ
RGLNQTKRSFIILLLSIFSNVSPTSIRITTDDATMRRDSFQIN----RIGD-IIAQLDTN
SIIFSNHQLYIDWVIIWWLAHLA--NLSGNFFILLKKSLEKIPLLGYGMKNYKFIFMNRK
WAQDKSLLEQSLGAINTNAIENGK-------------------------------NKDLT
NAWGYNILLFPEGTNLCTNGIRKNNAYCKKM--GLK--PMKNVLMPHTTGLRFMIQNLQP
SLT--KIYDVTIGYSGVKGEHEFAEIKYSLKNIFLKGLGPSMIDIHIRSFNL--------
--------YEI----------------PYQDEE------------AFSKWLFTVWEDKNR
LLDQYYIND-TFQGMDGKT-----------T---------LFCPAMDV-NPYDF---VTV
---------VFLPVAFGMVLTASLWAYFNKKLA---------
>Vanderwaltozymapolyspora_YBR042C_XP_001647122
MGA---------------------------------------------------------
--------------KYKSKQFVKALISTSILFNGVVLIASVQFIINNLFF--FVKNDTTK
TALKRTKKAFIMMLITSLSIIAPATVRITTDNSSIKKGTVKFN---PVKGR-VVSNLKER
SIVVSNHLIYTDWVYIWWLLYTS--NLSGSIFFLLKNSLQSLPLLSYIMNNYGFIPLTRN
WTIDKLVVEEKLRLINNDAKIIIKDQEEVHTVQS----NQSSITVKSN--------VSPK
SKWPYSVVLYPEGTNMSKRARQKSEEYSRKM--GRE--PFKNVLLPHTTGLRHSITLLQG
TLD--TVYDITIAYSGVK-QDEYGEELYTLKNVFFKGIAPRLTDIYIRSYNI--------
--------SEI----------------PFTNEE------------KFTKWLFDVWEEKEK
ILETYYETG-TFGVPREKV-----------D---------VIIERFDI-GIKQY---VES
INTTNYKNNFTNNSNFIQILNQKI-----------------N
>Candidaalbicans_YBR042C_XP_714343
------------------------------------------------------------
----------MNSRHSLPIVILRTAFITPLFILGCLSISLTQFLTLLIF---KNNPDVKQ
AIINNTKNHFVILISYITTIVNPCKIEITIDETTVPNSDHFTV---DESNN-IHTMFQPN
SVLISNHQIYTDWLYLWFLTYTS--KFGNSVFIILK-DLSKIPVLGYGMKNYNFLFLSRK
WEKDKIVLTNQLLEIDANARGMGPANGVQLIGSSST------TNTEFT---KWPQGSNVN
KIWPYELILFAEGTVPSDRTTKKSAEFIASR--GLP--PLKHVLLPRIRGLFLALKKLKS
SVE--IVYDITTAYSGLT-EDQYGEIEYSLKRFYLKGYGPPKINYYIKGWKL--------
--------KDI----------------PLGEDVDDIDNILEQDLKKFEDWLLKIWYEKDK
LMDNHYKLG-NWGELNHKT-------------------TRSIIGDFKLRNQFEI---FLP
---------FLATIATILFLRIAYILIRRIINV---------
>Candidaalbicans_YBR042C_XP_714065
------------------------------------------------------------
----------MNSRHSLPIVILRTAFITPLFILGCLSISLTQFLTLLIF---KNNPDVKQ
AIINNTKNHFVILISYITTIVNPCKIEITIDETTVPNSDHFTV---DESNN-IHTMFQPN
SVLISNHQIYTDWLYLWFLTYTS--KFGNSVFIILK-DLSKIPVLGYGMTNYNFYFLSRK
WEKVKIVLTNQLLEIDANARGMGPANGVQLIGSSST------TNTEFT---KWPQGSNVN
KIWPYELILFPEGTVPSDRTTKKSAEFIASR--GLP--PLKHVLLPRIRGLFLALKKLKN
SVE--IVYEITTAYSGLT-EDQYGEIEYSLKRFYLKGYGPSKINYYIKGWKL--------
--------KDI----------------PLGEDVDDIDNISEQDLKKFEDWLLKIWYEKDK
LMDNHYKLG-NWGESNHKT-------------------TRSIIGDFKLRNQFEI---FLP
---------FSATIATILFLRIAYILIRRIINV---------
>Debaryomyceshansenii_YBR042C_DEHA2F15664g
------------------------------------------------------------
----------MIVRHAWPVVIGRTLVLGFFFVIGCISILGNQLIGTFVF---ANDAVQKQ
AVINLTKKHFIALFGTITQWVSPCKISITYDPSTLPEGDSFKV---DPSGN-LSSILSPN
SVLISNHQLYTDWLYLWFILYTA--KLGDSVYIMLK-DLSKIPVLGIGMKNYNFLFLSRK
WEKDKIVLTNQLLTIDANARGLGPANGVTHVTSTNV------GSSELH---HWPEGHKAG
QIWPYSVILYPEGTVTSARTRAKSNKFCEER--NMP--VLKHTLLPRVRGLFLTLRKLRN
TVE--IVYDFTCGYSDLK-PGEYGEDIYTLKRHYLKGYGPKKISYHLRGWKL--------
--------SEI----------------PLGEETEDIDDVSSEDLIKFEEWLFKVWYEKDR
MLDQFYKLG-SFVDPESEV-----------NYTAGKVAENTVVADFRINSIADI---VGS
---------FASLTIVLLILRIIWMTLSKILF----------
>Meyerozymaguilliermondii_YBR042C_EDK40103
------------------------------------------------------------
------------------------------------------------------------
------------------------------------------------------------
------------------------------------------------MKNFNFLFLSRK
WEKDKVKLTNQLLEIDANARGLGPSCGETHISATNIRDGDAPETSSVF---HWPKGHRSS
HMSPYQVILYPEGTVISPHTRERSAKFCQER--GLP--VLKHVLLPRIRGLFLALRKLRD
TVE--VVYDVTCGYDGLR-PDQYGEDEFTLKQIYLRGNGPKKVSYYIKAWKI--------
--------KDI----------------PLGAETVDIDDVSPADFAKI-------------
------------------------------------------------------------
------------------------------------------
>Millerozymafarinosa_YBR042C_PISO0I07774g
M-----------------------------------------------------------
----------VYQELQQALVTVKGVLFLVFFAVGCVGIVSTQVIGLKLL---KAGSESRQ
KLIDLTRTQFVALMTFVVSYMSPCKITITHDPDSVPENNYFRV---DSKGN-LVSSLTPN
CVFIGNHQIYTDWLFIWFINQSS--RLGGHFHIIMK-NLSNIPVLGYGMKNFNFMFLSRK
WESDKAVLSGQLATIDSNARGVGPSN------------------------------KDNK
EHWPYSVLIYPEGTVVSENTKQRSAKFLAGK--GLP--PLKHVLFPRVRGLYLTLRGLRK
SAT--VVYDVTCGYAGLK-PEDCGEDLFSLKNVFLRGNGPQASHYYIRAWKL--------
--------SDI----------------PLGDENTATDDFDEEQLAVFEKWLTKVWFEKDK
LMASFYQHG-RFIDPNSST-----------SNTLDKVKRNTVTADFKVRQISDV---VGA
---------FGTLAFFVILINLIWVSASSFLA----------
>Millerozymafarinosa_YBR042C_PISO0J09601g
M-----------------------------------------------------------
----------VYQEVQRALVTVKGVLFLVFFAVGCVGIVSTQAIGLKLL---KAGSESRQ
KLIDLTRTQFVALMTFVVSFMSPCKITITHDPNSVPESNYFRV---DYKGN-LVSSLSPN
CVFIGNHQIYTDWLFIWFINQSS--RLGGHFHIIMK-NLSEIPVLGYGMKNFNFMFLSRR
WESDKAMLSGQLATIDSNARGVGPSN------------------------------KDNK
EHWPYSVLIYPEGTVVSENTKQRSAKFLAGK--GLP--PLKHVLFPRVRGLYLTLRGLRK
SAT--VVYDATCGYGGLK-PEDCGEDLFSLKNVFLRGNGPRASHYYIRAWKL--------
--------SDI----------------PLGDENTATDDFDEEHLAVFEKWLTQVWFEKDK
LMASFYQHG-RFIDPNSNT-----------SNTLNKVNRNTVTADFKVRQISDV---VGA
---------FGTLAFFVILINLIWVSVSSFLA----------
>Saccharomycescerevisiae_YDR018C
--------------------------MKHSQ-----------------------------
---KYRRYGIYEKTGNPFIKGLQRLLIACLFISGSLSIVVFQICLQVLL---PWSKIRFQ
NGINQSKKAFIVLLCMILNMVAPSSLNVTFETSRPLKN--------SSNAK-PCFRFKDR
AIIIANHQMYADWIYLWWLSFVS--NLGGNVYIILKKALQYIPLLGFGMRNFKFIFLSRN
WQKDEKALTNSLVSMDLNARCKGPLTN---------------YKSCYS--------KTNE
SIAAYNLIMFPEGTNLSLKTREKSEAFCQRA--HLDHVQLRHLLLPHSKGLKFAVEKLAP
SLD--AIYDVTIGYSPAL-RTEYVGTKFTLKKIFLMGVYPEKVDFYIREFRV--------
--------NEI----------------PLQDDE------------VFFNWLLGVWKEKDQ
LLEDYYNTG-QFKSNAKND-----------NQSI---VVTTQTTGFQHETLTPR--ILSY
------YGFFAFLILVFVMKKNH-------------------
>Saccharomycesparadoxus_YDR018C
--------------------------MKDYQ-----------------------------
---EYHPHNIYGKTSNSFIRALKRVFIICLFLSGSLSIVVFQICVQLLL---PWSKIRLQ
NGMNQSKKAFIVLLCMILNMVAPSSLNVTFETSQSSKN--------SSNTK-SCFRFKDR
AIIIANHQMYADWIYLWLLSFTS--NLGGNVFIILKKALKYVPLLGFGMRNFKFIFLSRN
WQKDEETLTSSLISMDLNARCKGPLTN---------------YKTCYS--------KTNE
SIAAYNLIMFPEGTNLSPKTREKSDAYRQRA--HLNHVQLRHLLLPHSKGLKFAVEKLAL
SLD--AIYDVTIGYSPAL-KTEYVGTKFTLKKIFLMGVYPERVDFHIREFKV--------
--------DEI----------------PLQDDE------------VFFNWLLNVWKEKDE
LLENYYNTG-QFKSKGETE-----------NRST---VVMKQTIGFQHETLAPR--FLSY
------YGFFAFLIFLFVMKKILELALR--------------
>Saccharomycesmikatae_YDR018C
MFT---------------SMFHHLGKMRKHQ-----------------------------
---ETHKRDIYQKTSNVFIKGLQRLFIICLFLLGSLSIVIFQVCLQLLL---PWSKIKLQ
NGMNQSKKAFIILLCLILNMVAPSSLNVTFETSHPLKI--------SSNTM-SHFKFKDR
AIIIANHQMYADWIYLWWLSLVS--NLGGNVFIILKKTLKYVPLLGFGMQNFKFIFLSRN
WQKDEETLTNSLVSMDMNARCMGPLTD---------------YKNCYS--------NTNE
SVAAYNLIMFPEGTNLSLKTREKSEAYRQRA--HLSHVQLRHLLLPHSKGLKFALEKLTP
SLE--AIYDVTIGYSPAL-KTEYVGTKFTLKKIFLMGIYPEKVDFHIREFKV--------
--------NEI----------------PLQDDE------------AFFNWLLDVWKEKDE
LLENYYNTG-YFKGNDKNK-----------NPSA---VITKQTKGFHHDSLAPW--ILSY
------YCFFAFLILLFTMKKLLELTLS--------------
>Saccharomyceskudriavzevii_YDR018C_Skud_4.270
-------------------MPHSLGPMKQQQ-----------------------------
---GCFHHDIYRKTNNVFIQALQRVFIICFFLMGSFSIVIFQVCLQLIL---PWSKIRLH
NGMNQSKKAFIVLLCLILNMVAPSSLNVTFEASKSSKS--------SSGTN-SSFKFKDR
AVIMANHQMYADWIYLWWLSSIS--NLGGNVFIILKKALKYVPLLGFGMQNFKFIFLSRN
WRKDETTLTNNLVSMDLNARCKGPLTN---------------YKTCYS--------KTNE
SVAAYNLIMFPEGTNLSPKTKKKSEAYCQRA--GLQDVQLRHLLLPHSKGLKFALEKLAL
SLD--AVYDVTIGYSPAL-RTEYVGTKFTLKKIFLMGVYPERIDFHIREFKV--------
--------DEI----------------PLQDDE------------VFFNWLLGVWKEKDQ
LLENYYNTG-QFRSDDENR-----------NRSV---VITKQTDGFQHDASAPR--ILSY
------YGILAFLVLLFTMKKISEFTLP--------------
>Saccharomycesbayanus_YDR018C
MYPRAVNKPWGRVPDVPTTMLHGSGEMKQTQTQTQ-------------------------
---TQQYHDIYHKTNNAVIKALQRVFIICFFLLGSLSIVIFQVCLQLLL---PWSKIRLQ
NGMNQSKKAFIILLCLIMNMVAPSSLNVTFETSRSSKS--------SPSAN-SRFKFKDR
AIIMANHQMYADWIYLWWLSFVS--NLGGNVFIILKKTLKYVPILGFGMQNFKFIFLNRN
WQRDEKTLTNSLVSMDLNARCKGPLSN---------------YKTCYS--------KTNA
SIAAYNLIMFPEGTNISPRTRERSEAYRQRA--RLHHVQLRHLLLPHAKGLKFALEKLAP
SLD--AVYDVTIGYSPVL-KTEYAGTKFTLKKILLMGIYPERIDFHIREFEI--------
--------SEI----------------PLQDDE------------VFFNWLLDVWKDKDE
LLENYYNSG-QFKSLDESK-----------NPSA---VVVKQTDGFQHDALAPR--ILSY
------YGMLAFLVFLFAMKKLSELTVS--------------
>Komagataellapastoris_YBR042C_XP_002490189
M-----------------------------------------------------------
---------VLEKQRLNPFKIFRLGFIILFFFSGCLSIVITQIIVKILF---CFNPLQQQ
RLLNFTKRNFIILLTFVTSLVSPTKIIITHDESI-PNGTFTHHRTFTGNDI-VRAALSPQ
AIVVANHQIYTDWLFMWWFAFIS--DVSDNVYIIMKKSLSKIPVLGYGMTNYRFIFLSRK
WEDDKSIMIRQLKEITY------------------------FYGNKSA--------KAFD
DLKKHWLIIFPEGTNMSDNRRKISNEYIQKN--GLE--PLNHVLSPRAKGLYVSVEKLSP
TTK--YIYDLTIAYSGHT-PDEYAQDIYTLSQIFIHGKGPHSVNIHIRALDL--------
--------HQIGGVNFDPEIVNSSNEIQESNLV------------PFQNWLYKVWCEKDA
LLDQFFSTK-SFGAQYE-----------------------SIETELKLFSKWEL---LSI
---------FTPTWLLLLGFYFVVKLLIMVF-----------
>Ogataeaparapolymorpha_YBR042C_ESW97278
MSS---------------------------------------------------------
-------VQQQQSRKPTIYQVVRLVFAILTFATGCLSIVFSQLLVNVTL---GGDEGLRT
RWIGFTKRNFVILITFITSLTCPTDLELSFDSDTVSCREVLAN---AERSL---LKLNTS
AILIANHQLYTDWVFLWFVSYLN--ECAENFYIIMKKSLERIPILGYGMKNYDFIFLNRK
WDLDRSYMIQRFAHLSS-------------------------------------------
-VKKHWLLIFPEGTNLSPNTKPRSDDFMTRQ--HLD-FKLDHVLLPRVKGLYLACKHMHK
KTN--LILDFTMAYSDHL-ATEYAQDSFTLRSIYLLGKGPKSLSMFVRAIDI--------
--------SSIDGCTFDE---NANEEEEEEDMR------------KFEVWLNKLWVQKDK
MMDNYYKTG-HLVEGVK-----------------------STKIPLKLRNRFEI---LNV
---------YVIPIVFFVLTWLACRLITTLLR----------
>Yarrowialipolytica_YBR042C_YALI0F02937g
MATAEAVKASG------VAGESSSASQRVAKSAPS-------TDP--------VIPVDIP
LAVPTTNKELPPPRHSKPSQVLRGVIAVFYFLCACLSIVLTQWIGYPLK---YQSKMAWV
VWVEYTKQQFIVVMLCLVQALTSTEMRVSGDETM--KGVFSVD----GNGY-LSSRFEER
AIVIANHQLYTDWIYLWWFALTS--GFGGCIYILLKKSLRSIPILGSGMANYNFIFLSRK
WADDEQNMKEHFQGLN-------------------------------------------K
LQAPVWLTMFPEGTNTSHNGTNNSNKFAAKI--GVK--PMKHVLLPRTTGLRFAIENLAQ
TVD--YLYDCTLAYEGVG-RGEYGQDFYTLGNVFLRGQGPVYVKAHWTKFVI--------
--------KEI----------------PYKDEK------------KFEKWLYDLWYDKDQ
MMDNFIETG-KFFPDNEES-----------E---------KIAK-LQLAHPLQG---LQV
---------FVIPAAAALILRLGWKYWQTI------------
>Geotrichumcandidum_YBR042C_GECA13s01935g
MAI-------------------ETPPLSERASFP---------VP---------------
---LGKRNNNLVLPPSAFVRWLKLPLCVTFLLSSAVSINITQLVGQPLY---YVSRNWYE
AWTEYTKQLFGIVVIFITQYWTPLKVSITGNSSV--AGLFSIN---AKTGL-LETHFDGR
AIVISNHQLYSDWIFLWWVAFTA--RYHGNIFIMLKDSLKHIPIFGWGMRNYRFLFLSRS
WVKDEKTLTEGLSRINRDS-----------------------------------------
-DWPAWLILFPEGTTISRNGVAKSRAFAEKQTPALR--SPSHLLLPRSRGLRFSIEQLHE
TVE--YIYDSTIYYSDIP-EGVFGEDHFTLRRMYLQGVYPSSIAMYWRRYRI--------
--------ADI----------------PWQDEA------------KFEKWIYDRWYEKDA
LLQHYHKTG-QFTDPENEA-----------GNDD----IPTLEAPVRLSNTVGD--VFKI
---------FVVPITTGLLVRLGYNALTRIASNA-------F
>Schizosaccharomycespombe_YBR042C_NP_595192 
MTC---------------------------------------------------------
------------------RIAIRKYSFILCLAVGSVTIYTSEVIGTPLY---FVNKELYN
KYIAFTKSFAGILFTALVQLFSPTPVTLTYDPEL--RNLFYLD----RNGC-LETIAAER
NIVIANHQLYSDWMYVWWLSYTA--KQHGHVYIMLKNSLKWLPVIGWGMQLFRFIFLSRK
WDKDYETMSRHFKFIRN-------------------------------------------
VRDSVSLILFPEGTNLVESTYQRSRVYADKI--GVK--MPKHLMLPRVRGLFYSISQLRD
SMT--YLYDYTFYFSDPS-PKKYAADAFSLPKLFFEGVPIKRLHIHVRRFPI--------
--------SEI----------------PTEED-------------QFTDWLYQRWYEKDK
LIDTLLETG-NFPGPKKLH------------------------TTVRLKHRLEILSLFSV
---------LFTCIVAGLFLKLFISH----------------
>NeurosporacrassaOR74A_YBR042C_XP_958192
MG-----------------------DLRQNASYPDIASGDASTNPNPDQAGLLVQPNDDA
LKTVQNAHPSGKEKHNRLIQILRGVSLAIFFTACSVGIVATQFLGAPLY---WINRDLYY
TYMALTKESFGLTITTMTQWWGPTTIRISGDGSV--AGQIKKT----PDGR-VEFNFPER
MVMIANHQIYTDWLYLWWVGYANAPRMHGYLYIILKESLKYLPIVGQGMMFYGFIFMARK
MSVDQQRLAYRLGKLKTKHT-----------------------------------HDGKQ
YLNPMWLLLFPEGTNCTQNGRDKSKKWADKM--GIK--DTEHVLLPRSTGMYFCLKELKG
TVD--YVYDCTVAYEGVP-RGMYGDQFFTLSSTYLRGQPPKSVNFYWRRFAV--------
--------DDI----------------PLENQE------------EFDVWLRERWYEKDA
LMEQYLTTG-RFPPSPATK-----------EGGH----EGHLETEVRARHPLEF---LKI
---------FSVLGWVGVMATTAVRTWGRVAQWT-------S
>Aspergillusfumigatus_YBR042C_Phy0041VWN_ASPFC
MDS---------------------PELRQRKPAPGLKGDNMVEKP---------------
---QGSKDAEPRLKHGIPMQLLRSLLLATWFNCCCIIIFTTQLIGSPLY---FINKDYYY
SYMALTKQSFGLVITALTEWGCPTYVRVSGDESV--RGQIHLC----KDGR-LKTQFPER
LVLIANHQVYTDWIYLWWIAYTN--QMHGRIFIILKESLKYIPIIGQGMTFYGFIFMARK
WLSDKPRLQHRLEKLKTQTSGS---------------------------------ESESP
QYDPMWLLIFPEGTNLSPNTKRRSDEYGRKQ--GLP--PLKHELLPRSTGLLFCLQQLKG
TVD--WVYDCSVAYEGPP-KGSYPDKYFTLRSTYLQGRPPTSVNMYWRRFAM--------
--------SDI----------------PLDDQK------------EFDSWLRARWTEKDE
LLDEFFETG-RFPTALAGSIDAGNVSDVQIEAAS----KGFVETHVRLHHWTEL---GRI
---------FMVLTGMAVLCRL------------PKVFGLWD
>Cryptococcusneoformans_YBR042C_XP_568878
MAQKPL----------------YTIPINDRPP----------HGP---------------
--------------------WTSKILFPVIFTLAQLSINSAQFLLVPLLLVPFVGKRLFS
RAIGWTKDGYGRLLIAITVLFGPTQFAITTDTPPPHGQTLVER---DMNGQVVKINLPDR
LVIMANHQAYLDWIYIWILACYA--GHSAGLIILLKASLKNIPVIGWGMRFFNFIFLRRS
WVADRDNLTLALRQLGQEAQS-----------------GQENSETATL--------LPLR
KRSPLWLLIFPEGTIISDEERVKSIKYAKKE--GVD--DFATLLHPRSTGLLFCLRTLLP
QIPDLNLLDITIGYPGVP-FGNYPQNWYGLFSVFLKSVPPPTVYLHLHVYSHLGEPECKI
PSLVPRRSSNVSGLSTDSGLA------NAEEAR------------AFELWLRNLWTAKER
RMEQFYESQ-RFGGPCDIV-------------------------PIQQIKWYHW---ISA
IGG----GGLGTVVLLAFCIWFAVCR----------------

MAFFT SLC1

>Saccharomycescerevisiae_YDL052C
------------------------------------------MSVIGRFLYYLRSVLVVL
ALAGCGFYGVIASILCTLIGKQHLAQWITARCFYHVMKLMLGLDVKVVGE-ENL--AK--
------------------------KPYIMIANHQSTLDIFMLGRIFPPGCTVTAKKSLKY
VPFLGWFMALSGTYFLDRSKRQEAIDTLNKGLENVKK----NKRALWVFPEGTRSYTSEL
TMLPFKKGAFHLAQQGKIPIVPVVVSNTSTLVS--PKYGVFNRGCMIVRILKPISTENL-
TKDKIGEFAEKVRDQMVDTLKE-IGYSPAIND-TTLP----------------------P
QAIEYA--ALQHDKKVN-KKIKNEPVPSVSISN------DVNTHNEG-------------
------------------------------------------------------------
------------------------------------------------------------
------------------------------------------------------------
------------------------------------------------------------
------------------------------------------------------------
------------------------------------------------------------
---------SSVKKMH--------------------------------------------
---------------------
>Saccharomycesparadoxus_YDL052C_Spar_4.229
------------------------------------------MSVIGRFLYYLRSVLVVL
ALAGCGLYGVIASILCTLIGKQHLAQWITARCFYHVMKLMLGLDVKVVGE-ENL--VK--
------------------------KPYIMIANHQSTLDIFMLGRIFPPGCTVTAKKSLKY
VPFLGWFMALSGTYFLDRSKRQEAIETLNKGLESVKK----NKRALWVFPEGTRSYTSEL
TMLPFKKGAFHLAQQGKIPIVPVVVSNTSTLVS--PKYGVFNRGCMIVKILKPISTENL-
EKEKIGEFAEKVRDQMVKTLKE-IGYSPAVND-TTLP----------------------P
QAIEYA--ALQHDEKAN-KKIKDDPVPSVSISN------DVNTHNEG-------------
------------------------------------------------------------
------------------------------------------------------------
------------------------------------------------------------
------------------------------------------------------------
------------------------------------------------------------
------------------------------------------------------------
---------SSVKKIH--------------------------------------------
---------------------
>Saccharomycesmikatae_YDL052C_Smik4.187
------------------------------------------MSVIARFLYYLRSVLVVL
ALASGGLYGVIVSIICTLIGKQHLAQWITARCFYHVMKLVLGLEVTVIGE-ENL--AK--
------------------------KPYIMVANHQSTLDIFMLGRIFPPGCTVTAKKSLKY
VPFLGWFMALSGTYFLDRTKRQEAIDTLNKGLENVKK----NKRALWVFPEGTRSYTSEL
TMAPFKKGAFHLAQQGKIPIVPVVVSNTSTLMS--PKYGVLNRGRMIVKILKPISTENL-
TKDKIGEFAEQVRDQMVTTLKE-IGYSPAIND-TTLP----------------------P
QAIEYA--ALQHDRKVN-KS-KNEHATSVGISN------DVSTNHEE-------------
------------------------------------------------------------
------------------------------------------------------------
------------------------------------------------------------
------------------------------------------------------------
------------------------------------------------------------
------------------------------------------------------------
---------SSIKKMN--------------------------------------------
---------------------
>Saccharomyceskudriavzevii_YDL052C_Skud4.203
------------------------------------------MSLLAKFLYYLRSVLVVL
ALAAGGLYGVIASIICTLIGKQHLAQWITARCFYRVMKLVLGLDVQVVGE-ENL--VK--
------------------------KPYIMVANHQSTLDIFMLGRIFPPGCTVTAKKSLKY
VPFLGWFMALSGTYFLDRSKRQESIETLNKGLEDVKK----NKRALWVFPEGTRSYTSDL
TMLPFKKGAFHLAQQGKIPIVPVVVSNTSTLVS--PKYGVFNRGRMIVRILKPISTENL-
TKDKIGEFAEKVREQMLDTLQE-IGYSPAIND-TTLP----------------------P
QAVEYA--ARQHDQKKN-KI-KNEPLHSVSAND------DVSVHHEG-------------
------------------------------------------------------------
------------------------------------------------------------
------------------------------------------------------------
------------------------------------------------------------
------------------------------------------------------------
------------------------------------------------------------
---------SSVKKMH--------------------------------------------
---------------------
>Saccharomycesarboricola_YDL052C_EJS44387
------------------------------------------MSVPAKFLYCLRSVLVIL
ALSSCGLYGVIASIFCTLIGKRYLAQWTTARCFYHVMKLLLGLDVKVVGE-ENL--TN--
------------------------KPFVIIANHQSTLDIFMLGRIFPPGCTVTAKKSLKW
VPFLGWFMALSGTYFLDRSKRKESIETLNRGMENVRK----NKRVLWVFPEGTRSYTSEL
TMLPFKKGAFHLAQQGKIPIVPVVVSNTSTLVS--PKYGVFNRGCMIVKILKPISTENL-
TKDKVGEFAEKVRDQMIDTLKE-IGYSPAHND-TNLP----------------------P
QAVEYA--AL-HDKTKN-KM-NNEPVSSVGVSD------GVSIHHEG-------------
------------------------------------------------------------
------------------------------------------------------------
------------------------------------------------------------
------------------------------------------------------------
------------------------------------------------------------
------------------------------------------------------------
---------SSMKKMH--------------------------------------------
---------------------
>Saccharomycesbayanus_YDL052C_Sbay_4.198
------------------------------------------MSVLAKILYYLRTVLAVL
VLSGCGLYGVVASIFCTLIGKQHLSQWTTARSFYYAMKLVLGLDVKVIGE-ENM--PK--
------------------------KPFIMIANHQSTLDIFMLGRIFPPGCTVTAKKSMKY
LPFLGWFMTLSGTYFLDRSSRQQAVETLNRGLENVKK----NKRALWVFPEGTRSYTTEL
TMLPFKKGAFHLAQQGHIPIVPVVVSNTSTLTN--PKYGVFNRGCMIVKILEPFSTENL-
TKDKVGEFSEQVRTRMIDTLKE-IGYSPAIND-TTLP----------------------P
EALKYA--TLQQEKRKN-AI-KNGAVSSVGANE------DVSVHHEG-------------
------------------------------------------------------------
------------------------------------------------------------
------------------------------------------------------------
------------------------------------------------------------
------------------------------------------------------------
------------------------------------------------------------
---------SSAKRMH--------------------------------------------
---------------------
>Kazachstaniaafricana_YDL052C_XP_003958479
--------------------------------------------MANNFLYYFRTFLAVV
VLMVSALYGTLASIVCLIIGKQHLAQWTTARFYYYASKYIMGIDVKVINE-HNI--TN--
------------------------LPCIAVSNHQSALDILVLGRMFPKGCTVSAKKSLRY
VPILGWFMALSGTLFLDRGNREKSVKTLNNSLRKIKD----NKRALWIFPEGTRSYTTDL
ETLPFKKGAFHLAQQGNIPIVPVVVSNTSTIMF--SKWNVFNRGTLIIKVLDPIPTSDL-
KKEDIGAFTEKVRDLISKELKE-VGYSIPIVD-TNLP----------------------P
NLVEKN--GRIVKKALP----AKDIVEEVPASS------SIGITAEK-------------
------------------------------------------------------------
------------------------------------------------------------
------------------------------------------------------------
------------------------------------------------------------
------------------------------------------------------------
------------------------------------------------------------
------------------------------------------------------------
---------------------
>Naumovozymacastellii_YDL052C_XP_003673188
------------------------------------------MGGFNTILYYNRCVLGIV
VLLLCAVYGVLASIVCTLIGKQQYSQYLTARCYSNAMKYIMGIDVKVIGE-ENL--KN--
------------------------LPYIVVSNHQSAMDILMLGRMFPPGCTITAKKSLKY
VPFLGWFMALSGTLFLDRTNREKSVGTLNTGLAKVKE----NKRALWIFPEGTRSYSINL
EMLPFKKGAFHLAQQGELPIVPVVVSNTSSIFS--PKYNVFNRGTIIVKVLKPISTEGL-
KKEDVGKFSEQVRETMVAELKE-VGYSDAFNE-TNLP----------------------P
SVVELN--GKIISAVK-----KDDPADVVTKEN------DDDKDKTT-------------
------------------------------------------------------------
------------------------------------------------------------
------------------------------------------------------------
------------------------------------------------------------
------------------------------------------------------------
------------------------------------------------------------
---------NATKEF---------------------------------------------
---------------------
>Vanderwaltozymapolyspora_YDL052C_XP_001643441
---------------------------------------------MHSALYYLRVVYSVV
ILVIAALYGVVASMLCTILNKSEYSQYVCARFYYSVMKYFFGIDVKVINE-HYL--RN--
------------------------LPFIAVSNHQSTLDILMLGKCFPPGCTITAKKSLSY
IPVFGWFMIASGTYFIERTNREKSVKTLNRGLQDVKD----KKRGLWIFPEGTRSYTTDL
TMLPFKKGAFHLAQQGGIPILPIVVSNTSTLMS--PKWGVFNRGCITVKVLEPIPTENL-
KPEDVSEFAETVREKMIKELKENVGYSDYVND-TSIP----------------------P
GIEDKK--TN--------------------------------------------------
------------------------------------------------------------
------------------------------------------------------------
------------------------------------------------------------
------------------------------------------------------------
------------------------------------------------------------
------------------------------------------------------------
------------------------------------------------------------
---------------------
>Candidaglabrata_YDL052C_CAGL0I04070g
------------------------------------------MGFFSIALYYLRTVSWVL
ILMVAAAYGTVASVFLTLIGKQHLAQWATARFYYYAMSMLMGIDVKIINE-DVL--KG--
------------------------KPFIAVSNHQSTLDILFLGRIFPQGCTVTAKKSLKY
VPFLGWFMALSGTYFLDRSNREKSVSTLNRGLQNIRE----KKRALWIFPEGTRSYSTTP
KILPFKKGAFHLAQQGQIPIVPVVISNTSTIMC--SKYNVFNRGCITCKVLDPIPTKDL-
KKEEVGELAEKVRNMMEKEIMD-LGYSKAIND-TNLP----------------------P
EAIEYM--QKNNKKPSS-VESTTEYGSIKKDEATVMVSSGSNSHLEQLS-----------
------------------------------------------------------------
------------------------------------------------------------
------------------------------------------------------------
------------------------------------------------------------
------------------------------------------------------------
------------------------------------------------------------
------------------------------------------------------------
---------------------
>Zygosaccharomycesrouxii_YDL052C_ZYRO0B07326g
--------------------------------------------MLRKALYYFRFTLATA
VLCGCSLYGVVASIVLTLVGKQHLAQWATARCFYYASILFLGIDVKVENE-HYL--EN--
------------------------KPYIIVSNHQSTLDILMLGRVFPQGCTVTSKKSLKY
TPFLGWFMTLSGTLFLERANRQKSVETLNRSLDVLKK----EKRALWIFPEGTRSYTTNL
NILPFKKGAFHLARQGKLPIVPVVVSNTSTLMN--HKWKVFNKGCIVARVMKPISVDDL-
TTEDVGKFSEDLREKMLTELQD-LAYSQATVD-THIP----------------------P
EAKAYK--RVENATALS-SENSSERVSTLTKEI------DN-------------------
------------------------------------------------------------
------------------------------------------------------------
------------------------------------------------------------
------------------------------------------------------------
------------------------------------------------------------
------------------------------------------------------------
------------------------------------------------------------
---------------------
>Lachanceathermotolerans_YDL052C_KLTH0D13772g
------------------------------------------MGFWAKFVYYSRSVLGVT
LLSTCALYGVVASIVLSCIGKRHLAQWTTARSFYYVMGTFLGIEVEVINE-ENL--KK--
------------------------LPAILVANHQSALDILMLGRIFPPGCTVTAKSSLKW
VPFLGWFMMLSGSLFLERGNREKSVRTLNNALDVMRT----KKRAVWIFPEGTRSHSTKL
GLLPFKKGAFHLAQQGKIPIVPIVVSNTSTLMN--SKYKVFNRGVITVKVLDPIPTDDL-
KKEDVTAFTKRVEELMLKEVEN-LGYSDAMLD-TNLP----------------------P
EVRSSV--TQVLTSSTI----TDSEEQDVSTKD------SVEEAVEALEAEDEDEGE---
--------------------------------------------PER-------------
---------------------------------------------NETAV----------
------------------------------------------------------------
------------------------------------------------------------
------Q------------------------------NEDVTA-----------------
-------------------QAQEPEIQEPEIQEPETQESEAQEPEAQ-------------
DSKAD-AKDSKAKAKHSKA-----------------------------------------
-------------------KK
>Kluyveromyceslactis_YDL052C_KLLA0E01233g
------------------------------------------MGFFSKIVFWGKSVIAVT
LLSSCALYGVLASIVFSLIGKKHLAQWSTARCFYGVMGFIMGIKINLING-ERL--ND--
------------------------LPAIFISNHQSELDILMLGRTFPPGCTVTAKKQIKW
VPLLGWFMSLSGTLFLDRSSREKAIKVLNDSLANLKK----DKRALWIFPEGTRSYSTKL
ELSAFKKGAFHLAQQGKIQIIPVVVSNTSSIYH--PRSGVFNRGTITVKVLEPISTENL-
KKEDVGDLCNRVHKLMNDELKN-IGYSEAIVD-TVLP----------------------A
DVIAYN--SARRFEDQH-RLTADDYEEEIVDLD------RSSIHSNG-------------
------------------------------------------------------------
-----------------------------------------------TVV----------
------------------------------------------------------------
------------------------------------------------------------
------T------------------------------NPEPTE-----------------
-------------------RS---------------------------------------
---------SLLKEVI--------------------------------------------
---------------------
>Eremotheciumgossypii_YDL052C_NP_986139
------------------------------------------MGVFGKVIFYAKSAVAVL
LVSTCAVYGMVASVVLSVVGKRHLAQWTTARAFYF-LGGCLGINIKLINA-ERL--GQ--
------------------------LPAVIVSNHQSELDILLLGRAFPPGCTVTAKESLRW
VPILGWFMALSGTVFLDRSNRSKSLKSLNASLERLKR----NRQAAWIFPEGTRSYTTEM
QLLPFKKGAFHLAQQAQIPVIPVVMCNTSTVFN--PRLGIFNRGTITAKVLEPIDTANM-
TKDDVDKLVSDVQAKMQAEFEA-LGYAPAIVD-TSLP----------------------E
EALRPE---------------FVDCKEDITEVT---------------------------
------------------------------------------------------------
------------------------------------------------------------
------------------------------------------------------------
------------------------------------------------------------
------------------------------------------------------------
------------------------------------------------------------
---------RLLK-----------------------------------------------
---------------------
>Vanderwaltozymapolyspora_YDL052C_XP_001643328
------------------------------------------MSVGSSIVYNVKTGICIF
ALGFCAILGMISSILLSLIGYRHISQFVTTKTYYTIVSALLGVEVKVINE-KNL--DN--
------------------------QPCIYVCNHQSSLDAIILGKLFPPGCTITAKKSLKY
VPILGWFLSLSGTLLIDRKNTAEGIATLNKSLEELVK----HKRSLWIFAEGTRSYSESL
DMLPFKKGAFHLALQGKIPIVPIVVSNTSNLQN--GRYHIFNRGTVVVKVLDPIPTTKL-
TKDKVGEFSEMVHNKMLNELRKNVGYSQLEEG-STLP----------------------P
KFDAKK--IENKVGLDD-IEIIESTSQQRS------------------------------
------------------------------------------------------------
------------------------------------------------------------
------------------------------------------------------------
------------------------------------------------------------
------------------------------------------------------------
------------------------------------------------------------
------------------------------------------------------------
---------------------
>Komagataellapastoris_YDL052C_XP_002489498
---------------------------------------------MSSVVYYVKGFFALL
ALTSCAVYGVIASTVLSLLGKRNLSQWSTARVFYATFSTLFNIKIEVDRP-EIL--EK--
------------------------LPAILVSNHQSELDVFILGKVFPKRCSMTSKKQLKW
VPFLGQFMTLSGVFFLDRANKSTAISTLDTALQKLKN----EKGALYIFPEGTRSYALEP
KLLPFKKGAFHMAVQGGIPVIPLVASNTSSLYS--PKTKTFKSGVIKIKVLDPIETKDL-
TKDDVADLAQEVYDKMKTAVDL-LGYSPTNDQ-LEAE----------------------T
DVDTET--ESETGNTYT------DTEEDITVPG---------------------------
------------------------------------------------------------
------------------------------------------------------------
------------------------------------------------------------
------------------------------------------------------------
---------------------------------------ETT------------------
------------------------------------------------------------
---------QLLDK----------------------------------------------
---------------------
>Ogataeaparapolymorpha_YDL052C_ESW97514
--------------------------------------MSFLQKIGKHFKFYTKGFVALC
TLMVSASYGVLCSVFLSLIGKRNLAQWSTARFYYYLFSTVMRITIEIEGE-EKL--SG--
------------------------LPAILISNHQSELDVFMLGRIFPKRCVVTAKKQLQL
VPFLGWFMTLSGTFFLDRSDREKAIRVLNKALDDLKA----TSGGLFMFPEGTRSYSSRP
TLLPFKKGAFHLAVQAQIPIIPLVVSNTSNIYS--LKERNFNTGTIKVKVLEPISTEGL-
TKDDVNKLVEATYAKMEEEIRK-VGMSVVAGD-VSGE----------------------S
EALLSQ--EVQ-------------------------------------------------
------------------------------------------------------------
------------------------------------------------------------
------------------------------------------------------------
------------------------------------------------------------
------------------------------------------------------------
------------------------------------------------------------
------------------------------------------------------------
---------------------
>Geotrichumcandidum_YDL052C_GECA01s06258g
MG---------------------------------------FFGVIPPLQFYVRLLVYVL
LIVISALYGVVASVILTLIGKQGLSQWTVARVFYFFAGHILGIKVVIKNP-EAL--TT--
------------------------RPAVFVANHQSELDILMLGATFPQYCSVTGKKILKY
YPFLGWFMTLSGSVYIDRVNRENALKAFSSAIEQVKS----RNQSVFIFPEGTRSYSTTP
KLLPFKKGAFHFAQQAQIPIVPWVVSNYSKVFS--FKTRTFVPGTIVIEVLEPVSTVGK-
TAADVSELASVVESRMTEVVAK-LGYGDGKSY-ADKTK----------------------
------------------------------------------------------------
------------------------------------------------------------
------------------------------------------------------------
------------------------------------------------------------
------------------------------------------------------------
------------------------------------------------------------
------------------------------------------------------------
------------------------------------------------------------
---------------------
>Neurosporacrassa_YDL052C_XP956681
M----------ASLLYYPVYFLEGCVALTIG-------FYMLSLILPRAAFVARSLASYL
SLLLCAGFGVITSIAFSLLGHGQSAQWAVGRSFKYVMALTTGVRFKIDDP-KNILGKT--
------------------------RPAVFIGNHQTELDVLMLGCMFPKYCSVTAKSSLRK
TPFLGWFMSLSGSIFIDRASKTDARAAMAGAANQIQK----KQQSVYMFPEGTRSYSKEP
ELLPFKKGAFHLAVQAQVPIVPVVVANYSHVLN--VKDFVFNAGVIPMKVLDPIDTTGL-
TTADVDELCKNTRDLMLKELIA-LTAKARGQSVSDIP-----------------VANKYP
SVAKAS-----------------GTDMQVAA-----------------------------
------------------------------------------------------------
------------------------------------------------------------
------------------------------------------------------------
------------------------------------------------------------
------------------------------------------------------------
------------------------------------------------------------
------------------------------------------------------------
---------------------
>Aspergillusfumigatus_YDL052C_XP755194
-----------MSLLSYIASGISSFVVVTLS-------LFALGQKVPRAAFFARCLAAYG
SLLLCACYGVIASILLRLVGYGRVSQWATARSFKWVMRYTTGVQFDIIQGAEHL--ST--
------------------------RPAVFIGNHQSELDVLMLGHIFPPYCSVTAKKSLKH
IPFLGWFMALSRTVFIDRANRETAMKAFDGAAEEMRK----YRQSVFIFPEGTRSYSEKP
ELLPFKKGAFHLAVKAGVPIVPIVAENYSHILS--PRNMRFNPGVIKLKVLPPISTEGL-
TAADVDRLTKTAQESMLKALLE-LSDQDRDEIDSD-------------------------
-VKKAT-----------------STAVEI-------------------------------
------------------------------------------------------------
------------------------------------------------------------
------------------------------------------------------------
------------------------------------------------------------
------------------------------------------------------------
------------------------------------------------------------
------------------------------------------------------------
---------------------
>Candidaalbicans_YDL052C_XP_720080
--------------------------------------MSAVSSFFTKLKFYLKSGLYGT
LVAGCAIYGVLASIILRIVNKAEYAQYAVAKACYYVVSLFLGLKINIKNE-KYL--QN--
------------------------LPAIVVANHQSALDIYVLGKVFQPGYTVTSKKSLKY
VPFLGWFMALSGTFFLDRSKSASAKKVLDGALTGLKN----QGKALFIFPEGTRSATEDL
TMLPFKKGAFHLARQAGIPIIPVVVSNTSTIFN--SKRKIFNTGEINIEVLPPVSTSDWE
THEDVTNACNNIRDDMIKTLKK-LGNSKIPGS-KPREDF-------------------YP
SESEDT----------------SETDVEIINEQ---------------------------
------------------------------------------------------------
------------------------------------------------------------
------------------------------------------------------------
------------------------------------------------------------
-----------------------------------------T------------------
------------------------------------------------------------
---------PLKATAVSD------------------------------------------
---------------------
>Millerozymafarinosa_YDL052C_PISO0L01397g
-----------------------------------------MGSLISKIRFYFKCFLYGA
VTTGAGLYGVIASIILKLLGKNEYSQYTVARAFYYPFSWLSGVKITIKNE-ERL--HQ--
------------------------RPAVVISNHQSALDLLMLARIFQVGYTVTAKKALMY
VPVLGWFMLASGTFFLDRSKSDKARKVLEGALKSLKR----NHGSLFMFPEGTRSATKEL
DMLPFKKGAFHLAKQAGIPVLPCVVSNTSNIFD--SKNKIFNSGEIIIEVLEPMSTEGLE
TNEDVTKFTEQVRSKMLERLQA-LGYSKTPES-STPV----------------------P
SASADTVPSETISSAPAKLDTSSKKTRKSVSSE------DIT------------------
------------------------------------------------------------
------------------------------------------------------------
------------------------------------------------------------
------------------------------------------------------------
---------------------------------------EAT------------------
------------------------------------------------------------
---------PLVA-----------------------------------------------
---------------------
>Millerozymafarinosa_YDL052C_PISO0K01396g
-----------------------------------------MGSLISKIRFYFKCFLYGA
VTTGAGLYGVIASIILKLLGKNEYSQYTVARAFYYPFSWLSGVKITIKNE-ERL--HQ--
------------------------RPAVVISNHQSALDLLMLARIFQVGYTVTAKKALMY
VPVLGWFMLASGTFFLDRSKSDKARKVLEGALKSLKR----NHGSLFMFPEGTRSATKEL
DMLPFKKGAFHLAKQAGIPVLPCVVSNTSNIFD--SKNKIFNSGEIIIEVLEPMSTEGLE
TNEDVTKFTEQVRSKMLERLQA-LGYSKTPES-STPV----------------------P
SASADTVPSETISSAPAKLDTSSKKTRKSVSSE------DIT------------------
------------------------------------------------------------
------------------------------------------------------------
------------------------------------------------------------
------------------------------------------------------------
---------------------------------------EAT------------------
------------------------------------------------------------
---------PLVA-----------------------------------------------
---------------------
>Debaryomyceshansenii_YDL052C_DEHA2G01496g
MDCGINDVCINQLLFFHDVCFCSTIYLQSVD-----RQLGQMSSIINSIKFYVKSTVFGV
LISGCALYGVVASILLRLVGKKDYAQYTVARVFYHTFSKILGIKITIKNE-HFL--HD--
------------------------VPGIIVSNHQSALDILMLGKVFHPGYTVTAKKALQY
FPFLGWFMLASGTFFLDRARGEKARKVLDNALKSLKA----EKRALFMFPEGTRSATKEL
EMLPFKKGAFHLAQQAGIPIIPVVVSNTSNIFN--AKDRIFNSGEIFIEVLKPMPTDDLE
TNSDISAFSVQVRDEMLEALQR-VGYSVPSGT-SSEQ----------------------P
SANGQT--EEEITD----IDTDTDPEQSEFSEE---------------------------
------------------------------------------------------------
------------------------------------------------------------
------------------------------------------------------------
------------------------------------------------------------
-----------------------------------------T------------------
------------------------------------------------------------
---------PLIGK----------------------------------------------
---------------------
>Meyerozymaguilliermondii_YDL052C_EDK40560
-----------------------------------------MGSAFSSLKFYFKSVAFGV
LISVCALYGVFASIFLRIIGKPQYAQYTVARAFYYSFSTVLGVKINIKNA-HYL--NE--
------------------------KPAIVISNHQSALDILVLGKTFTPGMTVTAKRALKF
FPFLGWFMLASGTFFLDRTRGEKARKVLDGALASLKR----DNRALFIFPEGTRSGTTKL
DLLPFKKGAFHLAKQAQIPIVPFVVSNTSGIFH--ASTRTFNRGEITIEVLPPMSTSHLE
TNEQLNDFALEVHDKMKTTLQN-LGYSKVPGF-KKE------------------------
----ET--AVEALD----TDDTDEVAIERVPEH---------------------------
------------------------------------------------------------
------------------------------------------------------------
------------------------------------------------------------
------------------------------------------------------------
-----------------------------------------T------------------
------------------------------------------------------------
---------PLLSKD---------------------------------------------
---------------------
>Geotrichumcandidum_YDL052C_GECA04s00340g
M-------------------------IQSV--------LLFTQKVTKYIKFYAKVSGIFA
AFVGSAAYGTIAPILLSLVGKRLLTQYTVARLFYFLVHKITHLTIEIEDPHGYI--TD--
-----------AAAP--------PTSSIILANHQNEIDVLLIGRLFPKYTTVTAKKILKY
IPILGWFMTLSGSVFLDRSNRERSIQTLSAAVNTIQH----TRQNLFLFPEGTRSYTPTP
ALLPLKKGAFHLAVEGQFPIIPVVVSNNAKIWRTATQDKVIPGGLIRVRVLEPIPTVGL-
TAADVNALVARVETLMRAEVEK-LGYSEVHGL-DNTNKI-----------------EEHR
DIDEAT------------------------------------------------------
------------------------------------------------------------
------------------------------------------------------------
------------------------------------------------------------
------------------------------------------------------------
------------------------------------------------------------
------------------------------------------------------------
---------PLIED----------------------------------------------
---------------------
>Yarrowialipolytica_YDL052C_YALI0E18964g
------------------------------------------MSVASKLVFYVRAAIAVV
IFAACATYGVLASTILTAIGKQGLAQWTVARAFYYSVRIFLGISIKLRSR-QVT--GT-A
GLDASKIQVANTTKPIDDITKHLPRPCILISNHQNEMDILVLGRIFPQYCSVTAKKALKW
YPLLGQFMALSGTIFLDRKDRTKSVQTLGGAVKTIQSGNGGKGQSVFMFPEGTRSYSKDV
GIMPFKKGCFHLAVQSGAPIVPVVVQNTSRMFS--FGRGKLDAGEILVDVLSPIETKGL-
DASNVDALMATTYKAMCETADQ-IGYAGQKTQ----------------------------
------------------------------------------------------------
------------------------------------------------------------
------------------------------------------------------------
------------------------------------------------------------
------------------------------------------------------------
------------------------------------------------------------
------------------------------------------------------------
------------------------------------------------------------
---------------------
>Schizosaccharomycespombe_YDL052C_NP_594605
MG------------------FIKSTLLATVTVFVGLCGINRFFTLPKCIRYHFRYFACHT
FLAISSAYGVIASVVARLCGYPVMGQYLTAKAYYGLASTILDFRFKIENE-EIL--RK--
---------------------H--KSAVLVVNHQSELDILAIGRTFGPNYSVIAKKSLRY
VPILGWFMILSDVVFIDRSRRSDAIQLFAKAARRMRK----ENISIWVFAEGTRSYSLKP
CLLPLKKGAFHLAVQAQVPIIPIAIQTYGHLFH--PPTKVFNKGEALIKVLDPIPTEGK-
TAEDVNDLLHETETAMNNALVEIDDYGKVKKQ----------------------------
------------------------------------------------------------
------------------------------------------------------------
------------------------------------------------------------
------------------------------------------------------------
------------------------------------------------------------
------------------------------------------------------------
------------------------------------------------------------
------------------------------------------------------------
---------------------
>Cryptococcusneoformans_YDL052C_XP_567944
MG---------ISWLLKPVALVSTVALST---------LGVLSRRYQRARFYFNLTIYVS
TLGLMSVWGVVVSILATAAGQRLNINYYVARSLYGLSGPLLGIKFEVEGE-EHL--EGLM
TARDGQ---------------H--QGAVLLSNHQSFLDILYIGRIFPKQAAIMAKKELKW
TPLLGQFMSLSGAVFVNRKNRHDAVKALAIAGEDMKK----KGVSLWIFPEGTRSSSPEP
TLLPFKKGAFHLAVQAQIPIVPIVCENYHRLFD--GRTR-FESGVLKIRVLPPIPTTGL-
TVDDVTSLAESTRESMLHALRE-ISEPGPSSS-TPIP----------------------T
SAEVPL--APPISRNTTQPPAGDSIQLDISESGALR---QRGVHSSGVSSE-WSEG----
------------------------------------------------------------
------------------------------------------------------------
------------------------------------------------------------
------------------------------------------------------------
-------KFEAQ-------------------------SEETTED----------------
-------------------EMDED------------------------------------
--------VVLLKKPKENVA----------------------------------------
---------------------
>Cryptococcusneoformans_YDL052C_XP_570434
---------------------------------------------MWKVIYYLNLALYTI
LLISTSFLAVLIAIVCSLTGRRLNTNYFVARTFYCIAGTILGWKFQVEGE-QYL--WELS
GEHGGG----KANEK------G--RSMVMVGNHQSFVDILYLGRIFPKHAAIMAKKSIQW
IPGLGWFMMMSGTVFINRSNNKSAIASLQHAGEEMKR----KRISLWIFPEGTRHNTPEP
ELLNFKKGAFYLAVQAGVPIVPVVCENYNHLFN--GKSH-FRRGTLRIKVLPPISTTGL-
TAADVPGLIERTRNAMLETLQE-ISTPSQSTSQAGSPDPLLGRSGREREDYYTSGSPAPP
QSVPST--AEIGTEEEAEAAVEDAIGREEADNG------ERHVPVVGKNNK-EDETMSSP
RRLVIAMVSDFFFPVIGGVEGHIYSLSVELMRRGHKVIVITHSHPDRLGIHYLEPSLKVY
YLPYLPIASSASLPNFLLFLPYFRHIILTENIQLVHGHGALSSLAHEAVIHAPLLGVKAV
FTDHSLFGFGDAVGVLTNKLLGAALRCVDEVICVSNTGRENTVLRAQLDPSIVSVIPNAL
EAEHFKPDPFRADPDWITIVVISRLVHRKGIDLLISSAPQICALFPKVRFIVGGDGPKMV
ELEQMREKYELQGRVELLGRVNPGDVRDVLTKGQIYLSNSLTEAFGISIIEAASAGLFVV
ATKVGGVPEILPQDMIEFCRADEDDVIRALTHAIHTIQSSRHSPWSAHIRVRDMYSWSHV
SSRAEIVYLRAMSRPHREIGERMRRYLELGPVFGVVMCCILAVEHYFFWLLEWWNPRDKL
RQVISFPGVERFEDRGKNNKK

MAFFT DGA1

>Saccharomycescerevisiae_YOR245C
MS----------------------------------------------------------
------------------------------------------------------------
------------------------------------------------------------
-----------GTFNDIRRR---------------------KKEEGSPTAGITE------
-------------------RHENKSLSSI----DKREQTLKPQLESCCPLATPFERR---
--LQTLAVAWHTSSFVLFSIFTLFAIST-PALWV-LAIPYMIY-FFFD-RSPATGEVVNR
YSLRFRSLPIWKWYCDYFPISLIKTVNLKPTFTLSKNKRVNE---------KNYKIR---
-----------------------------------------------LWPTKYSI-----
----------------------------NLKSNSTIDYRN--------------------
-------QECTGPTYLFGYHPHGIGALGAFGAFAT--------------------EGCNY
SKIFPGI-PISLMTLVTQFHIPLYRDYLLALGISSVSRKNALRTLSK--------NQSIC
IVVGGARESLL-------------------------------------------------
------------------------------------------------------------
-------------SSTNGTQLILNKRKGFIKLAIQTG------NINLVPVFAFGEVDCYN
VLSTKKD------------SVLGKMQLWFKENFGFTIPIFYARGLFNYDFGLLPFRAPIN
VVVGRPIYVEK------KITNP--------------------------------------
-------------------PDDVVNHFHDLYIAELKRLYYENREK----YGVPDA-----
----ELKIVG---
>Saccharomycesparadoxus_YOR245C_Spar_15.451
MS----------------------------------------------------------
------------------------------------------------------------
------------------------------------------------------------
-----------ETVNGIRRR---------------------KSGEGSPTAGIAE------
-------------------RHENKPLSNI----DKRDQTFKPQLESCCPLATPFERR---
--LQTLAVAWHTSSFVLFSIFALFAMST-PALWV-VVIPYMIY-FFFD-RSPATGDVVNR
YSLRFRSLPIWRWYCDYFPISLIKTDDLQPTFTLSKNKTINE---------KIYKVR---
-----------------------------------------------LWPTKYSI-----
----------------------------NLKSNSTVDYRD--------------------
-------QECTGPTYLFGYHPHGIGALGAFGAFGT--------------------EGCNY
SRIFPGI-PISLMTLVTQFHIPLYRDYLLALGISSVSRKNALRTLSK--------NQSIC
IVVGGARESLL-------------------------------------------------
------------------------------------------------------------
-------------SSTNGTQLILNKRKGFIKLAIQTG------NINLVPVFAFGEVDCYN
VLSTKKD------------STLGKMQLWFKENFGFTIPIFYARGLFNYDFGLLPFRAPIN
VVVGRPIYVEK------RITNP--------------------------------------
-------------------PDDVVNHFHDLYIAELKRLYYENREK----YGVPDA-----
----ELKIVG---
>Saccharomycesmikatae_YOR245C_Smik_15.429
MS----------------------------------------------------------
------------------------------------------------------------
------------------------------------------------------------
-----------GITKDIRRR---------------------KNEEGSYTSGIAE------
-------------------GIENRPLSNI----DKKDQTLKPQLELCCPLATPFERR---
--LQTLAVAWHTSSFVLFSIFALFAIST-PALWV-FVIPYMIY-FFFD-RSPATGDVVNR
YSLQFRSLPIWRWYCDYFPISLIKTVNLKPTFTLSKSKTFDE---------HVYKIR---
-----------------------------------------------LWPTKYVI-----
----------------------------NLKSNYTVDYRD--------------------
-------QECTGPTYLFGYHPHGIGALGAFGAFAT--------------------EGCNY
SKLFPGI-PISLMTLVTQFHIPLYRDYLLALGISSVSRKNALRTLGK--------NQSIC
IVVGGARESLL-------------------------------------------------
------------------------------------------------------------
-------------SSTNGEQLILNKRKGFIKLAIQTG------NINLVPVFAFGEVDCYN
VLSTKKD------------STLGKMQLWFKENFGFTIPIFYARGLFNYDFGLLPFRAPIN
VVVGRPIYVEK------QILDP--------------------------------------
-------------------PDDVVNHFHDLYIAELKKLYYDNKEK----YGASDA-----
----ELEIVG---
>Saccharomyceskudriavzevii_YOR245C_Skud15.412
MS----------------------------------------------------------
------------------------------------------------------------
------------------------------------------------------------
-----------DRTSIIRRR---------------------KNEEGSPTAGIAE------
-------------------QHENKPLASI----DKKDQTSKPQLESCCPLATPFERR---
--LQTLAVAWHTSSFVLFSIFALFAVST-PALWV-FVIPYMIY-FFYD-RSPATGDVVNR
YSLQFRSLPVWRWYCDYFPITLIKTVGLKPTFTLSKNKISNE---------RVYKIR---
-----------------------------------------------LWPTKYSI-----
----------------------------NLKNNSTIDYRG--------------------
-------QECTGPTYLFGYHPHGIGALGAFGAFAT--------------------EGCNY
SKTFPGI-PISLMTLVTQFHIPLYRDYLLALGISSVSRKNALKTLSK--------NQSIC
IVVGGARESLL-------------------------------------------------
------------------------------------------------------------
-------------GSTNGPQLILNKRKGFIKLAIQTG------NINLVPVFAFGEVNCYN
VVSAKKD------------SILSKMQLWFKENFGFTIPIFYARGLFNYDFGLLPFRAPIN
VVVGRPIYVEK------QIEDP--------------------------------------
-------------------PDDVVNYFHDLYTEELERLYYENREK----YGVSDA-----
----ELTIVG---
>Saccharomycesbayanus_YOR245C_Sbay_8.295
MS----------------------------------------------------------
------------------------------------------------------------
------------------------------------------------------------
-----------ETTNTLRRR---------------------TNEEWSATAGIAE------
-------------------QHENQPSVST----DKKDQSPKPQLEFCCPLATPFERR---
--LQTLAVAWHTSSFVVFSIFALFAIST-PALWF-FVIPYMIY-FFFD-RSPATGDVVNR
YSLQFRSLSVWRWYCDYFPITLIKTADLKPTFTLSKNKNNND---------KVFKIR---
-----------------------------------------------LWPTKYSI-----
----------------------------NLKSYSTIDYRD--------------------
-------QECTGPKYLFGYHPHGIGALGAFGAFAT--------------------EGCNY
SKIFPGI-PISLMTLVTQFHIPFYRDYLLALGISSVSRKNALRTLSK--------NQSIC
IVVGGARESLL-------------------------------------------------
------------------------------------------------------------
-------------SSTNGTQLILNKRKGFIKLAIQTG------NTNLVPVFAFGEVNCYN
VLNTEED------------STLGKMQLWFKENFGFTIPIFYARGLFNYDFGLLPFRAPIN
VVVGRPIYVEK------QIVNP--------------------------------------
-------------------PDDVVNHFHDLYIKELKRLYYENRNK----YGVTDA-----
----EFKIVG---
>Saccharomycesarboricola__YOR245C_EJS41575
MT----------------------------------------------------------
------------------------------------------------------------
------------------------------------------------------------
-----------DTISNIRIR---------------------TNRKGGHMAGIAE------
-------------------QQENKSLLSN----DKRDQTPKPQLESCCPLATPFERR---
--LQTLAVAWHTSSFVLFSIFALFAIST-PTLWV-FVIPYMTY-FFFD-RSPATGDVVNR
YSLQFRSLPIWRWYCDYFPITLIKTVEMKPTFTLSKNKSNNE---------KVYKIR---
-----------------------------------------------LWPTKYSI-----
----------------------------NVKSNSTIDYRD--------------------
-------QECTGPTYLFGYHPHGVGALGAFGAFAT--------------------EGCNY
SKTFPGI-PISLMTLVTQFHIPLYRDYLLALGISSVSRKNALRTLSK--------NQSIC
IVVGGARESLV-------------------------------------------------
------------------------------------------------------------
-------------SSTNDTQLILNKRKGFIKLAIQTG------NINLVPVFAFGEVNSYN
VLNTDKD------------SALGKMQLWFKENFGFTIPIFYARGVFNYDFGLLPFRTPIN
VVVGRPIYVEK------QIANP--------------------------------------
-------------------PDDVVNHFHDLYIEELERLYYENREK----YGVSDA-----
----EFKIVG---
>Kazachstaniaafricana_YOR245C_XP_003954956
MK----------------------------------------------------------
------------------------------------------------------------
------------------------------------------------------------
---------SDTAQNTLTKR---------------------KLSVPPPPSSSSS------
---------------------STSSTTNI----SINDENDEPTLDHCTPVTTPLKRR---
--LQTLIVACHLTSFVLFSIFVLFIISA-PIFWG-MLIPYLIY-FTFD-RSPANGNVVKR
YSLWFRSLPIWKYYISYFPITLAKTCDLKPTFNKDTGKAE--------------------
------------------------------------------------------------
------------------------------------------------------------
-----------GPRYIFGYHPHGIAALGAFGAFAT--------------------EALGW
NEKFPGI-PVCLMTLVTQFIIPFYRDYLLALGITSVSRKNSLKVLSN--------NYSIC
IVVGGARESLL-------------------------------------------------
------------------------------------------------------------
-------------SSSDSTELILNKRRGFVKLALETG------NVSLVPVFAFGEDKCYK
ILRTPDN------------SVLRKVQFWVKENFGFTIPLFYARGLFNYDFGLLPFRHPIH
VVTGKPIYVEE------KIEHP--------------------------------------
-------------------SDEIIDHYHSLYIEELKNLYYENREK----YHAGNT-----
----ELKIVG---
>Naumovozymacastellii_YOR245C_XP_003674621
MSERDP------------------------------------------------------
------------------------------------------------------------
------------------------------------------------------------
------STLSQQKSNNIRKR---------------------RSVVLDAIDAAAA------
----DAEDHIIQ-------PSTSNSNART----NSQKRNKKPILDSCCSPTTPLKRR---
--LQTASVAWHLSSFVLFSVFTLYVLST-PLFWP-IVIPYMIY-FFID-KAPANGGVVTR
YSVWFRSLTIWKYYCDYFPITLVKTTDIQPTFTPRKQTTNGNI------PPNGWKLR---
-----------------------------------------------LWPTHYSI-----
----------------------------NIMRRRN-QQTE--------------------
-------LEPTGPRYIFGYHPHGIGALGAFGIFGT--------------------EGRNW
SQLFPGI-PVSLMTLVTQFHIPFYRDYLLAFGITAVSRKNSLKTLEK--------NQSIC
IVVGGARESLL-------------------------------------------------
------------------------------------------------------------
-------------SAVGSTELILNKRKGFVKLALKTG------NVGLVPVFGFGETDCYN
IMRTKED------------SMLRRVQFWVKENCGFTIPIFYARGLFNYDFGLLPFRFPIT
VVIGKPILVKE------KIANP--------------------------------------
-------------------SEEIVDYYHHLYVEELKKIYNENRDK----YGYAHQ-----
----ELKIVG---
>Candidaglabrata_YOR245C_CAGL0J03674g
MFGN--------------------------------------------------------
------------------------------------------------------------
------------------------------------------------------------
---------AFHLRNRIHKR---------------------SSSSDRLDQDESSDDG---
----DNAPNIVE-----------QKTKDI----KLVKPLKRPRLSNCCSPTTPMANR---
--LQTMAVAWHISSFVLFSIFSLLIISN-PFTWI-VVIPYLIY-FFND-RSPANGDVVYR
YSPWVRSLKIWKYYCDYFPIELVKTVDLEPTFTPCNEEEEKEN----KKLQEYYTLR---
-----------------------------------------------LWPSDYEI-----
----------------------------RLFKKNTVYSHG--------------------
-------YKRTGPKYIFGYHPHGIGALGSFGAFAT--------------------EGRGW
SNKFPGI-PVSLLTLVTQFHIPFYRDYLLSVGISSVSRKNALKVLDN--------NQSIC
IVVGGARESLI-------------------------------------------------
------------------------------------------------------------
-------------SIPGTSGLILNKRKGFIKLAIQAG------NVSLVPVYTFGENDCYN
ILATDET------------SIIRKLQLWVKENFGFTIPIFYARGLFNYDFGLLPFRAPLH
VVVGRPIHVKE------QQENP--------------------------------------
-------------------EQSLVDHYHELYVEELKRIYLENRDR----YGYGAA-----
----DFEILG---
>Zygosaccharomycesrouxii_YOR245C_ZYRO0F07348g
MD----------------------------------------------------------
------------------------------------------------------------
------------------------------------------------------------
-----------EAIQDLRRR---------------------PVDHRSPTHKEE-------
---------------------------------VKGKLSSAPLLESCCSLRTPVPRR---
--IQTVAVAWYVSALAIILTCFLYSLAN-PFLWI-FSIPYTIF-FMFD-RTPGNGNVMSR
VSPWFRSLPIWRRYCEYFPISLVKTANLEPTFTPRESKGERSP--------SSGSKW---
-----------------------------------------------FWRKWFN------
------------------------------------SNDQ--------------------
-------LQRTGPRYIFGYHPHGVGCLGAFGVFGT--------------------EGCNW
SKLFPGI-PVSLLTLVNQFQMPVYRDYLMALGVSAVSRKNSLKTLER--------DHSIC
IVVGGARESLL-------------------------------------------------
------------------------------------------------------------
-------------QGVNTVDLILNRRKGFIRLALEAG------NVCLVPTFAFGEANCYN
IIQPKNG------------SFWKKFQLWLKNNVGFTVPLFYARGLFNYDFGFLPYRTPVT
VVVGKPIFVEK------RRETP--------------------------------------
-------------------TDEELDYYHGIYIQELKKIFYENRDK----YGFSDV-----
----ELRIVG---
>Vanderwaltozymapolyspora_YOR245C_XP_001646192
MSNGNDNI----------------------------------------------------
--DVVTVPKTGKS------------GIYEDHSLFEICYKKLSNSWNN-------------
------------------------------------------------------------
-----FKNSMFEETNGHKMF---------------------NTPYNSAISANVNASGVSH
---VVAAPNGIK-----------STKDKY----RDTESFETFTSESCCSIETPIARR---
--RQTIITAWQLTSMVLCLIFFLFSISI-PLFWF-ISIPYMTY-FLLD-KTPANGGVVKR
YSPWLRSFGWWKEYCDYFPIRLHKTADLKPTFDVKHPKVD-----------LYYRLR---
-----------------------------------------------LWPTNYSI-----
----------------------------KIKKW-LTFSQS--------------------
-------YEKIGPKYIFGYHPHGVGALGAFGVFAT--------------------EGCGW
SEKFPGI-PTSLMTLVTQFQVPYYRDYLLGFGITSVSKKNALKVLKN--------NHSIC
IVVGGAMESLL-------------------------------------------------
------------------------------------------------------------
-------------SEVQKSDLVLKRRKGFIKLAINTG------DTCLVPTFAFGETNIYN
ILQTKEG------------SFMRKLQLWLKENWGFTIPFFYARSVFNYDFGILPFRAPIN
VVIGSPIYVKE------QNLNP--------------------------------------
-------------------TPEIVEHYQNLYIEELKKLYYENRDK----YGYGDV-----
----ELNIVD---
>Lachanceathermotolerans_YOR245C_KLTH0D11198g
MCKTLNRT----------------------------------------------------
--------------------------------------KQLAERLLR-------------
---------------------------------GHLSWAEVDNT----ADGLKRSD----
-----GRTATMDNSKGLKQRGREGGRENGGEHGAE------HRDENAASERSSKASG---
--FLHHELDHVRLYDRN--HQEGKKLSEFV-EEINHFQEPRPKL-AFCSVKTPWRRR---
--LQTLAVAWHVASFVYILAFAILALAN-PIMWI-IMFPYMAY-YAFD-RSPANGNVTKR
YSKWMRGLTFWRYYCDYFPIQLHKTADLKPTFTHKKHSSGCPS---EDKYLVSFQLR---
-----------------------------------------------LWPLRYSL-----
----------------------------KVNILKLGGAPP--------------------
-------REVTGPRYIFGYHPHGVAALGAFGAFAT--------------------EGANW
SKLFPGI-PMCLMTLVNQFQIPFYRDYLLSLGVTTVSKKNALKVLER--------NHSIC
IVVGGAQEALM-------------------------------------------------
------------------------------------------------------------
-------------SKLGSADLVLKRRKGFIKLALETG------NVCLVPCFAFGETDCYN
ILETDEK------------SYLHKFQLWFKKTYGFTIPLFFARGLFNYDFGLIPFRKPIN
VVTGNPIYIKR------KHDNP--------------------------------------
-------------------TVEEIDHYQKLYIDELQRTFDDYKRQ----FGYKDL-----
----ELNLAE---
>Kluyveromyceslactis_YOR245C_KLLA0F11165g
MG----------------------------------------------------------
------------------------------------------------------------
------------------------------------------------------------
-------------KEQIRKR---------------------QTKKVRKGSQPVA------
-----------------------NGKSSV----VGVSKDGKP---EFCAIDTPIERR---
--LQTLSVAWYVECIPLMIIIMLFVWVN-PLMWS-FVIPYTIY-YFID-RTASNGNAVKR
HSKWFRSLKVWFYFRDYFPISMHKSTELEPTFTSIDSTELEND--------ASEPGY---
-----------------------------------------------LDSSQPVL-----
----------------------------PDKWWNPFREKDET------------------
-------VRPTGPRYIFGYHPHGIAAFGAFGAFAT--------------------EACNW
SKVFPGI-PVCLLTLVNQFQIPVYRDYLLALGITSVARKNAMKVLEK--------NYSIA
IVIGGASESLL-------------------------------------------------
------------------------------------------------------------
-------------TNLGSSDIILSKRKGFVKLALQTG------NVSLVPVYGFGETDTYK
ILKLKND------------SIIGRIQIWLKENYSFTVPLFFARGVFNYDFGLLPFRHPVN
VVVGNPIHIKE------KIDHP--------------------------------------
-------------------TIEEIDHYHSLYIEELKRLYDDNKAK----FNYSEK-----
----TLNIVE---
>Eremotheciumgossypii_YOR245C_NP_983542
MQDSMD------------------------------------------------------
------------------------------------------------------------
-------------------------------------------------DSLREAE----
-----GRQDDSEVSSGTTLGS--------------------STPEDSGVTAKLRKKYQMA
SALLRRELEELSVYDA---KTAGVSGRSSG-SGSGGLALLGGRF-HVAPLRIPARRR---
--LQTLVVAWHTSSFIYMTVLVLFLAAN-PLMWW-FMVPYMVY-YVWN-RSPANGGVVRR
YSPRLRSLALWRYYCEYYPISLHKSEDLAPTFVPDPRGAEPRE--------WKLRLW---
-----------------------------------------------LWPTRVEL-----
----------------------------LNLTLQWTRARP--------------------
-------QVATGPRYIFGYHPHGVGALGAFGAIAT--------------------EGCNW
SKVFAGI-PACLCTLVNQFQIPIYRDYLLGLGCTSVARKNVLKVLEQ--------NYSVC
IVVGGAQEALL-------------------------------------------------
------------------------------------------------------------
-------------SRVGSTELVLNKRKGFIKLALETG------NVNLVPIYAFGETDCFN
VLDTGNE------------SYLRKFQLWIKKTYGFTIPFFFARGVFNYDFGFLPFRNPIN
VVVGKPVYVDK------RRTNP--------------------------------------
-------------------TMEEIDHYHDLYVQELRNVFDKNKHK----FGYAGK-----
----ELKIVE---
>Komagataellapastoris_YOR245C_XP_002492428
MPEKK-------------------------------------------------------
------------------------------------------------------------
------------------------------------------------------------
-----NSRSADEALSFLAKTN-------------------VERPMHYSKTGNITPDT---
---VSSREDHYQDYDDSQDDIINNKLLQR---RQGGPHNKIEKQRRFALLRSSLNRR---
--LETLVILWHTITIPFLASLFFVLCTI-PMLWP-LIIVYLVY-FYIDANTPSNGKSADR
RVEWFRSLHIWKHFVNYYPISVYKTVDLEPTFKTKKIEII---------LPKYHQVT---
----------------------------------------------TYLPSSVR------
----------------------------KYIPTHRVLIEK--------------------
-------EIKTGPRYIFGYHPHGVVSLGITGAFGT--------------------NGCNI
GELLPGI-RIYLLTLITQFKLPLLRDYLMALGISSVSKRNVTALIKR--------NQSVC
IVIGGASESLL-------------------------------------------------
------------------------------------------------------------
-------------SKPHTIDIVLKKRKGFVKVALELG------DTELVPVFGFGENTAYN
VFDPSVSGKSCSVLN-YVRKQMCGFQLWLKQHFGFTFPFFHARGVFNHDFGLLPYRKPIN
LVIGRPIPVP-------YIHSP--------------------------------------
-------------------TQEQIDHYHSLYVEELKRVFEQNKER----FNAGSL-----
----ELRIVE---
>Ogataeapolymorpha_YOR245C_ESW99385
------------------------------------------------------------
------------------------------------------------------------
------------------------------------------------------------
------------------------------------------------------------
------------------------------------------------------------
------------------------------------------------------------
----MSNWGLYKHFANYYPVRLHRSKELSPTKTPIKVELEEFDI-----PPLFASVT---
--------------------------------------------PNFLLSSLFRW-----
----------------------------KVIQKRKKTVER--------------------
-------ETITGPRYIFGYHPHGVIAMGVFAGFAT--------------------EGAGF
SKLFPGI-RCFVTTLVNQFQLPFYRDYLMSLGCTAVTKKNISSLLDK--------GHSVV
IVVGGASESLL-------------------------------------------------
------------------------------------------------------------
-------------AKPHLNSIVLKRRKGFVKLALQASGRFNNDDICLVPVYAFGENNIYD
VYYTNETENSNNKNDGYIRQLLKWFQLRLKKNFGFTLPIIVSRGLLNYDFGLLPHRRPIH
IVTGAPITVRR------LHGRKYGD-----------------------------------
-----------------VVSPEEIDYYHSLYVQALQELFATYKDK----YLLEHDR----
----DLNIVE---
>Yarrowialipolytica_YOR245C_YALI0E32769g
M-----------------------------------------------------------
------------------------------------------------------------
------------------------------------------------------------
------------------------------------------------------------
-------------------TIDSQYYKSR----DKNDTAPKIAGIRYAPLSTPLLNR---
--CETFSLVWHIFSIPTFLTIFMLCCAI-PLLWP-FVIAYVVY-AVKD-DSPSNGGVVKR
YSPISRNFFIWKLFGRYFPITLHKTVDLEPTHTYYPLDVQEYHLIAERYWPQNKYLRAII
STIEYFLPAFMKRSLSINEQEQPAERDPL-LSPVSPSSPGSQPDKWINHDSRYSRGESSG
S----NGHASGSELNGNGNNGTTNRRP-LSSASAGSTASDSTLLNGSLNSYANQIIGEND
PQLSPTKLKPTGRKYIFGYHPHGIIGMGAFGGIAT--------------------EGAGW
SKLFPGI-PVSLMTLTNNFRVPLYREYLMSLGVASVSKKSCKALLKR--------NQSIC
IVVGGAQESLL-------------------------------------------------
------------------------------------------------------------
-------------ARPGVMDLVLLKRKGFVRLGMEVG------NVALVPIMAFGENDLYD
QVSNDKS------------SKLYRFQQFVKNFLGFTLPLMHARGVFNYDVGLVPYRRPVN
IVVGSPIDLP-------YLPHP--------------------------------------
-------------------TDEEVSEYHDRYIAELQRIYNEHKDE----YFIDWTEEGKG
A--PEFRMIE---
>Geotrichumcandidum_YOR245C_GECA18s00813g
MP----------------------------------------------------------
------------------------------------------------------------
------------------------------------------------------------
------------------------------------------------------------
--------------------------------------------ISFAPLTTPLQRR---
--LQTLAVVWHVFTIPSLLGLFLFLCSF-PPLWP-LIIVYLIYFVFFDSKSHENGASIKK
VSPFLRNALLWKYFSDYFPITLYKTHELAPTFVSANEAAAISQP-----IPKSPRLEATI
VDDDSI---------------DPTDSTDFTISE------KGDIDDESSADKKYQIIQSSR
EFQELQGHFGVRVFLKELVAWLLSFLPFVTKTNQGSHAAD--------------------
-------LKRVGRQYIFGYHPHGIISMGAMGGIAT--------------------EGSNW
SRLFPGI-PVSTLTLITQFQLPLFREYLLSLGFASVSKRSCTTLLKQ--------GQSIC
IVLGGAQESLL-------------------------------------------------
------------------------------------------------------------
-------------ARPGQLNLVLNKRKGFVKLAMTVP------NTTLVPTLAFGENDVYD
QVSNDEH------------STLYKIQDFLKRKLGFTLPLLHARGIFNYDFGIIPYRRPIN
IVIGEPIDMP-------YRSNP--------------------------------------
-------------------SEAEVDYYHRLYVSKLKKIYDDFKDK----FHKDLTGNFGN
CVYTDLEAVA---
>Neurosporacrassa_YOR245C_XP_965438
MADASGPLPPRSGSLSRKKSGKKNKKNNQKAAHTQTSASADQASGTPANQKEKQLHTKTS
IPDLK--PSTTSVDSTATASASASLGSLNTKASHEKP-AKMSNKDKRAVTDESADFSISD
PATTNPATPSSTQVDGVLETDTPRTEVSQTAGTAPSTGI---DYADALKDALKESG----
-----TKEGTEERVEDLPQEG---AREEPAEKAAKKTVLPIHDNTAREEPSNADHDV---
---RREKQALYDEYPSLYFEGSDNELAQM---ERDRANAYQAAGIRFAPFNIPLQRR---
--LQTLAVLLHSLIIATTVSFFFFLCAI-PLLWP-LVIPYLLH-MLLS-KAASDGKLRFR
-SERFRHSRIWHFFADYFPAKLHKTHDLPAD-----------------------------
------------------------------------------------------------
------------------------------------------------------------
------------RKYIFGYHPHGIISHGAYAAFAT--------------------EALGF
SEKFPGI-TNSLLTLDSNFRIPIYRDYILSMGLRSVSKESITNILSRGGTDGHGAGRAVT
IVIGGARESLE-------------------------------------------------
------------------------------------------------------------
-------------AQPGTLRLVLGERKGFVKVAMRTG-------ADIVPVLAFGENDLYD
QVSPKSH------------PYLHRLQMFVLRTLKFTLPFLHGRGIFNYDVGLMPYRRPLN
IVVGKPIRVTK------RAESD--------------------------------------
------------------LETSEIDQLHGLYVKELEKMWERYKDG----FAPERIE----
----EMQILK---
>Aspergillusfumigatus_YOR245C_XP_749138
------------------------------------------------------------
------------------------------------------------------------
------------------------------------------------------------
------------------------------------------------------------
------------------------------------------------------------
------------------------------------------------------------
----MRSLSIWSLYASYFPACLHRSEALLPT-----------------------------
------------------------------------------------------------
------------------------------------------------------------
------------RKYIFGYHPHGIISHGAFAAFAT--------------------EALGF
SRLFPGI-TNTLLTLDSNFRIPFYREYALAMGLASVSRESCENLLSKGGADGEGMGRAIT
IVIGGARESLH-------------------------------------------------
------------------------------------------------------------
-------------ALPHSLRLVLKCRKGFIRLAIRTG-------ADLVPVLAFGENDLYE
QVRSDQH------------PIIHKLQMLIKRTMGFTVPLFHARGVFNYDVGLMPYRRPLN
IVVGRPIQVVQ------QRDRD--------------------------------------
-----------------KIDETYIDDLHAKYIQELRRLWEQYKDV----FAKDRIS----
----EIEIVAD-K
>Cryptococcusneoformans_YOR245C_XP_571235
MPLKRPSPGPH-----------------------------------PL------------
--DLN--P-------------------------YERL--QFEEKENRRSHNDTD------
------------------------------------------------------------
-----HHATLTSRQEGLRRRA------------ALGENVDISADGESKEDEGYSAEK---
---RNDRLSSPEDTKTGEGKGKKSPLMSNLKLDDFRDTLEAGIERKFAPLHIPPHRR---
--LQTAAVALWALLLPICMIVLLLLLSL-PPMWL-ILIPYFIW-ISFD-RAPIHGG---R
PKEWARKGFIWKYFADYYPCSIVKEAELPPN-----------------------------
------------------------------------------------------------
------------------------------------------------------------
------------RPYLFGYHPHGIIGMGAFATFAT--------------------EGTNF
SEYFPGI-KPHLLTLGSNFKIPFYRELLMIHGCGSVSKRSCANVLSQG------PGSAIA
IVIGGASESLS-------------------------------------------------
------------------------------------------------------------
-------------AHPGTADLTLKKRFGFVKMAIREG-------ADLVPVFSFGENDIYA
QLANAKG------------SMVYKLQKKFEKVFGFTLPLFYGRGLFNYNYGLMPFRHPIV
SVVGKPIHVE-------RDPHP--------------------------------------
-------------------SDEKVQELQSKYIAELTRIWDKYKDL----YARGRTK----
----ELTLVE---
>Schizosaccharomycespombe_YOR245C_XP_001713160
MS----------------------------------------------------------
------------------------------------------------------------
------------------------------------------------------------
------------------------------------------------------------
------------------------------------EETSIPGIIASTPPISKDSRRNVS
HWLQALAVFLHSVSLTLTASWYTVLWAF-LPFWP-FLIVYLIW-LIYD-DGFVTGK--DR
QKRWLRNAPPYRWFCHYFPIRLHKTTELDSE-----------------------------
------------------------------------------------------------
------------------------------------------------------------
------------KNYIFGYHPHGIISLGAFGGFAS--------------------EGADF
SKLFPGI-NVSVLTLNSNFYVPVYRDYLMALNINSVSKKSCVSILSRK------PGDSVL
IVIGGAQESLL-------------------------------------------------
------------------------------------------------------------
-------------SRPGQNNLVLKKRFGFVKLAFLTG-------SSLVPCFAFGESDIFE
QVDNNPR------------TRIYKFQEIVKKIAGFTVPFFYGRGLLNKTFGLMPWRKPIN
IVVGEPIDVP-------KKSHP--------------------------------------
-------------------TNQEIYEVHEEYIRRLEGLWNKYKDV----FLPNRIS----
----ELKLSA---
>Candidaalbicans_YOR245C_XP_712742
MT----------------------------------------------------------
------------------------------------------------------------
------------------------------------------DTSDLKPEHTEKATG---
-----LSTSKEVPESTLTQR---------------------KQPSTP-------------
-----------------------ATQTSK----RPTPAKKKRAFINVAPLNTPLSHR---
--LETLGVVWHCISIPFFICLFFFMISLGLFGWIVIVLPYFIWWYGFDLHTPTNGKVAYR
YRNSMKNFIIWDWFVRYFPIKVYKSVELEPTFKEVLVEETESS-----------------
---------------------EDDDEQDL-VSE----------RSRTLVDKVFKFFGLKK
RLNDTSS--------------------------GKSETYK--------------------
-------TVSTGPRYIFGYHPHGVISMGGVGLFATNSLRNEPYTPFLKFLKPFFHDSSKG
ERLFPGLGNIFLLTITTQFAIPFYRDYLMGLGVTSASAKNIRSLISNG-------DNSVC
IVVGGAEESLLNNMVAKHARVGYGYKEN-QDINGSDAED---------------------
--------------------------------------DQPEEEEQQQQQQPNGSVEVDK
KTTKEVGEKTSSQPSKREVKLILNKRKGFVKLAIELG------NVALVPTFAFGEADVYR
LVQPSPT------------SMMYKFQKWMKGIFSFTIPLFSARGVFIYDYGLLPFRNPIN
ICVGKPIYIPAGALQEYKQQHPEEFTEEETKPPMKKSGSF-----TDIFK----------
----MNGETPKVSTIKTKIPPALLDKYHKLYVDELRNVYEENKHK----FGYGDV-----
----EFSIVE---
>Millerozymafarinosa_PISO0H12899g
MP----------------------------------------------------------
------------------------------------------------------------
-------------------------------------------------EDLSIQPE---
-----VDENKTANEQEIRNR---------------------KQSKKT-------------
-----------------------SRNERY----GEDDTTSKKYGFHVAPLNTPLENR---
--LQTLGIMWHCMSIPFFVSLFLIVLSLGWVAWLTIILPYFIWWYGFDLHTPTNGKAAYR
PKDWMRNLIVWQWFVSYFPIEVHKSCDLAPTYTEVMVEDNT-------------------
---------------------EPDDEEDL-ISE----------DTRTNIDKLFMKLGLSK
RLNDFDSTKIVD---------------SQADKKKGNFKIT--------------------
-------KVSHGPRYIFGYHPHGVISMGVMGTFATNIIRNEPFEPPLKCLRAFFYDPANK
EKLLPGIGNVFPLTLTTQFTLPFYRDYLMSLGLTSASGKNIKRIINNG-------DNSVC
LVVGGAQESLLNDVVASHSRRGKKYKEDSKNEKAARSEE---------------------
--DEGK-------------------------SDELPTADQ--------------------
------------KNSSKEIRLVLNKRKGFIKIAIELG------NISLVPTFGFGEADIYR
VKQPKPG------------SIGSKFQKWMKSTFQFTVPFFSARGVFLYDFGLLPYRNPIN
ICMGRPIHVPKEALQDYLKEHPAFE-----------------------------------
----KDHLDTKKATGKIQVPPELVDHYHKLYVDELKRVFEENKGN----YGYDDV-----
----ELKIIE---
>Millerozymafarinosa_PISO0G12898g
MP----------------------------------------------------------
------------------------------------------------------------
-------------------------------------------------EDLSIQPE---
-----VDENKTANEQEIRNR---------------------KQSKKT-------------
-----------------------SRNERY----GEDDTTSKKYGFHVAPLNTPLENR---
--LQTLGIMWHCMSIPFFVSLFLIVLSLGWVAWLTIILPYFIWWYGFDLHTPTNGKAAYR
PKDWMRNLIVWQWFVSYFPIEVHKSCDLAPTYTEVMVEDNT-------------------
---------------------EPDDEEDL-ISE----------DTRTNIDKLFMKLGLSK
RLNDFDSTKIVD---------------SQADKKKGNFKIT--------------------
-------KVSHGPRYIFGYHPHGVISMGVMGTFATNIIRNEPFEPPLKCLRAFFYDPANK
EKLLPGIGNVFPLTLTTQFTLPFYRDYLMSLGLTSASGKNIKRIINNG-------DNSVC
LVVGGAQESLLNDVVASHSRRGKKYKEDSKNEKAARSEE---------------------
--DEGK-------------------------SDELPTADQ--------------------
------------KNSSKEIRLVLNKRKGFIKIAIELG------NISLVPTFGFGEADIYR
VKQPKPG------------SIGSKFQKWMKSTFQFTVPFFSARGVFLYDFGLLPYRNPIN
ICMGRPIHVPKEALQDYLKEHPAFE-----------------------------------
----KDHLDTKKATGKIQVPPELVDHYHKLYVDELKRVFEENKGN----YGYDDV-----
----ELKIIE---
>Debaryomyceshansenii_YOR245C_DEHA0C13101g
MSHN--------------------------------------------------------
------------------------------------------------------------
-----------------------------------------------------SSPE---
-----SNTTSDDKKQQLRRR---------------------HGSHDTPSENDSR------
-------------------RSSRSSTKSN----TKPKTHRKKSFVNFAPLNTPLHNR---
--LETMGVIWHCLSIPFFVSLFLLAISLGWIIWIFVILPYFIWWYFFDLHTPTNGKIVYR
VKDWMKNIIIWEWFVNYFPISVHKACEFEPTFTQMLVDDNE-------------------
---------------------GNDDEEDL-ISE----------DSRTLLDKLFKTLGLRK
RLNDSDSHNVSNT-------------TSSDRKFDKALKYK--------------------
-------KESTGPRYIFGYHPHGVISMGVMGAFATNVIRNEPYQPPFSFLKSFFHDPSKY
TRLLPGIGNIFLLTLTTQFTLPFYRDYLMSLGLTSASYKNIKSLINNG-------DNSVC
LVVGGAQESLLNTMVSPRSRIGNGYKKDETDESGDESEPMVKEYNPKEVQHYSMKEQMDK
ISDEKKQESSESDSNSDTEKGQKKLENEKLIKTETEDADQPEENKNKSFNDHNGTETENS
GQGKEKESQRDDPSSPRQIQLVLNKRKGFVKLAIELG------NVCLVPTFGFGEADIFR
IANPKPG------------SLGSRFQEWMKSTFQFTVPFFSARGVFIYDFGFLPFRNPID
ICMGEPIYVSSGLIADYKLKHPGFDSDEEVEQKNKQKKEYEKEDETDSKKKDKKDSKKKG
KKDFEDKKDSKKREKKIKIPSEILNHYHKLYVDGLKKVYEENKGK----FGYEDV-----
----ELIIIE---
>Meyerozymaguilliermondii_YOR245C_EDK39486
MTKEVDESTGGASDIPNMVEEAK-------------SSSFDR-------ETEENSLSETT
KPDENSVPESTKHD--------------------EKLVPEITKHEDNPMEND--------
-------------------------QVSQNTATSPMTGAGSEETRDLITENIEKPDEGDS
LIELISKDNDGDGDDGLKNR---------------------KQKRSS-SEVKRS------
-------------------RMSSSAPKGP-----TPQKHERPKYINVAPLNIPIRRR---
--LEMVGIIWHTICIPTFVSLFFLTLSLGPFAWVGVILPYFLWWYLIDLHTPTNGKVAYR
SRDWMKNFIVWDWFVDYFPIRVHKSCELEPTFSDVIIEDDV-------------------
---------------------VPDDEEDL-ISE----------QSRTGVDKLFKFLGLRK
RLND-DSDASSQC-------------SSSQESLSTRRKVK--------------------
-------RMSTGPRYIFGYHPHGVISMGVFGTFATNALRNEPYEPPLRLLKPFFHDSSKG
ERLFPGIGTVFPLTLTTQFIVPYYRDYILGMGLTSASAKNIKSLISNG-------DNSIC
VVVGGAQESLLNDMVAATTVPGRYGKSNLPNDSDTDSEF---------------------
--DPQR-------------------------KIE--ENKE--------------------
------------ETGVKKIELVLNKRKGFVKIAIELG------NVSLVPTFGFGEADIYR
ITKPKPG------------SFGEMFQSWMKRTFQFTVPFFSARGVFIYDFGFLPYRNPIN
VCFGRPIHIPAGLLDQYKEPETEKDEKEKE------------------------------
-----------------------------------KNVFQFTQDKQAPAFNIQSIQVFQG
----EATIKEETS

MAFFT TAZ1

>Saccharomycescerevisiae_YPR140W
-----------------------------------MSFRDVLERGDEF-LEAYPRRS-PL
WRFLSYSTSLLTFGVSKLLLF-TCYNVKLNGFE------------------K-LETALER
SKRENRGLMTVMNHM-------------------------------SMVDDPLVWATLP-
YKLFT-------SLDNIRWSLGAHNICFQNKFLANFFSLGQVLSTERFG----VGPFQGS
IDASIRLLSPDDTLDLE--WTPHSEVSSSL-------------KK---------------
----------------AYSPPIIRSKPSWVHVYPEGFVLQLYPPFENSMRYFKWGITRMI
LEATKPPIVVPIFATGFEKIASEAVTDSMFRQILPRNFGSEINVTIGDPLN-DDLIDRYR
KEWTHLVEKYYDPKNP--------------------------NDLSDELKYGKEAQDLRS
RLAAELRAHVAEIRNEVRKLPREDPRFKSPSWWKRFNTTEGKSDPDVKVIGENWAIRRMQ
KFLP------PEGKPK--GKDD----------------------------
>Saccharomycesparadoxus_YPR140W_Spar_16.507
-----------------------------------MSFRDVLERGDEF-LEAYPRRN-PL
WRFLSYSTSLLTFGVSKLLLF-TCYNVKLNGCE------------------K-LEAALEC
SKTENRGLMTVMNHM-------------------------------SMVDDPLVWATLP-
YKLFT-------SLDNIRWSLGAHNICFQNKFLANFFSLGQVLSTERFG----VGPFQGS
IDASIRLLSPDDTLDLE--WTPHSEGPRSL-------------KKIRE------------
----------------TYSPPIIRSKPSWVHVYPEGFVLQLYPPFENSMRYFKWGITRMI
LEATKPPIIVPIFATGFEKIASEAATDSMFRQILPRNFGSEVNVTIGDPLN-DDLIGRYR
KEWKHLVEKYYDPKNP--------------------------NDLSDELKYGEEAQNLRS
RLAAELRSHVAEIRNEVRKLPREDPRFKSPSWWKRFNTTEGKSDPDVKVIGENWAIRRMQ
KFLP------SE--PK--RKDD----------------------------
>Saccharomycesmikatae_YPR140W_Smik_16.387
-----------------------------------MSFRDVLERGDEF-LESYPRRN-PI
WRLLSYSTSLLTFGVSKLLLF-TCYNVKVNNFE------------------K-LETALER
SKSENRGLMTAMNHM-------------------------------SMVDDPLVWATLP-
YKLFT-------SLDNIRWSLGAHNICFQNRFLSNFFSLGQVLSTERFG----IGPFQGS
IDASIRLLSPDDTLDLE--WTPHSEGSCLL-------------KNTKE------------
----------------NYAPPIIRSKPSWVHVYPEGFVLQLYPPFENSMRYFKWGITRMI
LEATKPPIIVPIFATGFEKIASEAATDSMFKQILPRNLGSEVNVTIGDPLD-DDLIDRYR
KEWQHLVKKYYDPKNP--------------------------NDLSDELKYGEEAQNLRS
RLAAELRSHVAEIRNEVRKLPREDPRFKSPSWWRQFNTTEGKSDPDVKVIGENWAIRRMQ
RFLT------PENKPR--RKDD----------------------------
>Saccharomyceskudriavzevii_YPR140W_Skud_16.434
-----------------------------------MSFKNVLERGDEF-LESYPRRN-PI
WRFLSYSTALLTFGVSKLLLF-TCYNVKVNDFE------------------K-LEAALER
SKNENRGLMTVMNHM-------------------------------SMVDDPLVWATLP-
YKLFT-------SLDNIRWSLGAHNICFQNKFLANFFSLGQVLSTERFG----VGPFQGS
IDASVRLLSPDDTLDLE--WTPHSEDSRFP-------------KKTGE------------
----------------NYTPPIIRSKPSWVHVYPEGFVLQLYPPFENSMRYFKWGIARMI
LEATKPPIVVPIFATGFEKIASEAASDSMLRQILPRNFGSEINVTIGDSLD-DNLIDEYR
KEWRHLVEKYYDPKNP--------------------------NDFSDELKYGEEAQNLRS
RLAAELRSHVADIRNEVRKLPREDPRFKSPSWWKRFNTTEGKSDPDVKVVGENWAIRRMQ
KFLP------SENEPK--RKDN----------------------------
>Saccharomycesarboricola_YPR140W_EJS41281
-----------------------------------MSFRDVLERGDDF-LETYPRTN-HI
WRFLSYSTSLFTFGVSKLLLF-TCYKVELNGCE------------------K-LETALER
SKNENRGIMTVMNHM-------------------------------SMVDDPLVWATLP-
YNLFT-------SLDNIRWSLGAHNICFKNKFLANYFSLGQVLSTERFG----AGPFQGS
IDASIRLLSPDDTLDLE--WTPHSEGSGSP-------------TKVRE------------
----------------NYTPPIIRSKPSWVHVYPEGFVLQLYPPFENSMRYFKWGITRMI
LEATKPPIVLPIFATGFEKIASEAATDSMFRQILPRNFGSKINVTIGDPLD-DNLIDRYR
EEWRQLVEKYYDPKNP--------------------------SDLSDELKYGKEAQNLRS
RLAAELRSNVAEIRNEVRKLPREDPRFKSPSWWKRFNTTEGKSDPDVKIIGENWAIRRMQ
KFLP------SEDNPK--RKDD----------------------------
>Saccharomycesbayanus_YPR140W_Sbay_16.468
-----------------------------------MSFNDVLERGDEF-LEAYPRRN-PF
WRFMSYSTSLLTFGVSKLLLF-TCYKVKLNGYE------------------K-LESALER
SKDENRGLMTVMNHM-------------------------------SMVDDPLVWATLP-
YSLFT-------SLDNIRWCLGAHNVCFQNKFLANYFSLGQVLSTERFG----VGPFQGS
IDASIRLLSPDDTINLQ--RSSHSESSASP-------------AKIQD------------
----------------TYTPPIIRSKPSWVHVYPEGFVLQLYPPFENSMRYFKWGITRMI
LEATKPPIVVPIFATGFEKIASEAAKDSMLKQILPRNFGTELNVTIGDPLD-DDLIDRYR
NEWKHLVEKHYDPKNP--------------------------NDLSDELKYGEEAQDLRS
RLAAELRCHVAEIRNEIRKLPREDPRFKSPSWWRRFNTTEGKSDPDVKVIGENWAIRRLQ
KFLP------SKDDPN--CKDD----------------------------
>Lachanceathermotolerans_YPR140W_KLTH0F14476g
-----------------------------------MSLPDVLNRGDEF-LSEYPRRS-RL
WQIGSHATCLLTVGISKLVLK-TCYNTQLNHFE------------------K-LESAIER
SVSENRGLMTVMNHM-------------------------------SVVDDPFIWGVFP-
WRMYR-------DLDHIRWCLGAHNVCFQSKFLATFFSLGKVLSTERFG----AGPFQGS
IDASIRLLSPDDTLDLE--WTPHHVDCPEP---LRSPPL--VQKITK-------------
----------------EYIPPVARTKPSWVHVYPEGFVLQLHPPYANSMRYFKWGITRMV
LESTKAPIVVPIFTTGFEKIAPESAAGTKIERYLPRNFGAEVNVTVGDPVN-DSIIERYR
EEWRRLVEKYHDPQNP--------------------------TDLTQELKTGTEAQALRS
KLAAELRKHVAQIRHDQRGFPQEDEKFQSPKWWKLYTQTEGSSDPSVEFIGKNWAIRRLQ
KFLR------EQEENG--DLEKNGP---------------------NSKK
>Kluyveromyceslactis_YPR140W_KLLA0B10978g
-----------------------------------MSFPDVLDRGDEF-LSQYPRTN-PF
WQIASHGTCLLAVGISKFMLN-TFYNVKLNNLE------------------K-LQEAVAR
TKTENRGLMTVMNHM-------------------------------SVVDDPFIWGVFP-
WSMYW-------DLDQIRWCLGAHNVCFQNKFLATFFSLGKVLSTERFG----GGPFQGS
IDASIRLLSPDDTLDLE--WTPHHIE---P---LKKEIE--KQPTLEGNNK-IFD-----
------KLSVKDGHVVKYVAPVARSKPSWIHVYPEGFVLQLQPPFSNSMRYFRWGITRLI
LESTKSPIVVPMFSTGFEKIAPESSAGTMIERYLPRNMGAEINVTIGNPID-DAIIDGYR
KEWLALCDKYHDPKNP--------------------------TDLSWELKYGKEVQDLRS
RLAAELRAHVAKIRHEERRFELEDERFKSAAWWGRYTETEGASDPDVKFIGQNWAIRRLQ
KFLN------DYDDAE--NPGKHE--------------------------
>Zygosaccharomycesrouxii_YPR140W_ZYRO0B04312g
-----------------------------------MSLPDVLSRGDDF-LAQYPRRS-SA
WQFFSHGTCLATIGLSKLILK-AFYNVELNHFN------------------K-LERAIDR
SKDENRGLLTVMNHM-------------------------------SCVDDPFLWAVFP-
WRIYR-------DVDTIRWCLGARNVCFQNKVFGTFFSLGKVLSTERFG----ASPFQGS
IDAAVRLLSPDDTMDLE--WFPPSEKVSKP---AEAVIN--MAKKAKE------------
----------------NYFPPVKRSRPAWMHVYPEGFVLQLHPPFSNSMRYFKWGVSRMI
LESTVAPIVVPIFTTGFEKVASEETAGTMIKRYLPANFGAEINVTIGDPIE-DSIIEGYR
QEWKKLVEKYHDPEHP--------------------------TDLSPELIEGKEAQGLRS
AVAAELRNHIAKIRHEQRNFPKEDPRFESPSWWKNYTATEGDSDPDVRFIGLNWAIRRLQ
SYLP------ENNNNT--NDDTNNK---------------------KNS-
>Eremotheciumgossypii_YPR140W_NP_986920
-----------------------------------MSLPDVLRRGDEF-LSEYPRQS-VL
WQWASHGTCMATIAASKAFLK-LFYNVRLTHVD------------------K-LENALER
TVAENRGLLTIMNHM-------------------------------SVVDDPFLWAALP-
WRIYR-------HMDQMRWCLGAQNVCFQNRGLAAFFSLGRVLSTERFG----AGPFQGS
IEASIRLLSPDDTLDLE--WTPHCEK---P---LESPQL--LEPMRKV------------
----------------EYIPPVRRVRPSWVHVFPEGFVLQLEHPHANSMRYFKWGITRMV
LESTKPPIIVPIFATGFEKIAPESAAGTVVERYLPRNFGAEINVTIGDTVD-DNIIESLR
AEWRSLVEKYHDPENP--------------------------TDLTPELRDGQEVRDLRS
RVAAILREHVAAIRHENHGLPLEDERFKSPAWWKKYTHTEGESAKDVRFIGQNWAIKRLQ
EPSR------DYSDPI--SSSNNDD---------------------RKK-
>Naumovozymacastellii_YPR140W_XP_003677183
-----------------------------------MTFPDVLKRGDEF-LKEYPRQS-RM
WRFLSYSTCLITLGFSKLIMS-TFYNVKVNNLD------------------K-LQDALKR
AEKENRGIMTIMNHM-------------------------------STVDDPTFWAAFP-
WKLYNW------NPDNVRWCLGAENICFSNKLLGYFFSLGQVLSTKRFG----VGPFQGS
IDASIRLLSPDDTINMN--WTPWGQVKE---------------YFAPA------------
----------------GYQPPVKRNKPAWVHVYPEGFVLQLHPPYANSMRYFKWGITRMV
LEATRPPIVVPIFTTGFENIINEGSKESFFKQ-IWKSIGTEINVTIGDPLD-DSIINLVR
EEWDDLVKKFYDPEKP--------------------------TDLSTRLKYGEEAQQLRS
KVAAILRDNVAKIRDQERKFPPEDPRFKSPAWWKRFTTTEGKSDPDVKFIGQNWAIRRLQ
TFLNI-DEKKKHNEGK--NEEKPNR---------------------KEE-
>Vanderwaltozymapolyspora_YPR140W_XP_001644119
-----------------------------------MAFPDVLQRGDDF-LSEYPRNS-KI
WKAFSYGTCVFTIGMSKLILK-SLYNVELNHFH------------------E-LEHAIDR
SHKEERGLMTIMNHM-------------------------------SVVDDPFIWAVFP-
WRTYK-------NLQNMRWCLGADNVCFTNKYVGTYFSLGQVLATKRFG----TGPFQGS
IEAMIRLVSPIESC-------PSSD-----------------------------------
----------------NFSPTFKIAKPAWIHVYPEGFVLQLNPPFSNSMRYFKWGITRVL
LESTKAPIVVPIFTTGFEKVAPEDTAES-YSRFLPNNIGADIKVTVGKPID-DKVIEEYR
QEWNTLVEKYTDPRNP--------------------------TDLSDELKYGKDAQELRS
KVANMLREHVANIRHEKCNFPKEDERFKSPTWWKRFTVTEGDSDPDVKFIGKNWAIRRLQ
KFLA------DRDNEDDINTKKNND---------------------NEGK
>Candidaglabrata_YPR140W_CAGL0D04972g
-----------------------------------MSFYNVLKNGDDM-LREYPRRS-II
WRILSYGTCLFTYGVSRMILS-TLYNFKVFNFE------------------R-LENAMKR
SKAENRGVLTIMNHM-------------------------------SMVDDPFVWATFP-
IRFYS-------SVDRFRWCLGAENICFQNAALSYFFSLGKTLSTRRFG----AGPFQDS
IDATVRLFSTDETLLKD--KDP--------------------------------------
----------------NYKPPVRQKSPPWVHIYPEGFVLQLQPPHSNSMRYFRWGVARTI
LESTVPPIIVPIFSTGFEKIASEEAKG-MMRQLMPRNYGSKIKVTIGEEIS-DEIIFRYR
KEWQVLVEKYKDCNNP--------------------------DEMPDELKYGEEAEDLRS
RLAAELREHVAKIRHDECHFPEEDPRFKSVSWWKKFNCSEGESDPDVKIIGKNWAIKRLQ
THLK------NNENTK--DH------------------------------
>Kazachstaniaafricana_YPR140W_XP_003956089
-----------------------------------MVFTDVYKRGDDF-LAEYPRRS-PF
WRFLSFSTNILVLCVSKMILK-TFYNVKLNDFD------------------H-LENAMKR
AKDENRGIITIMNHM-------------------------------STLDDPLLWACFP-
MKTYS-------NLSNMRWCLGANNICFANKALSTFFSLGQVLSTERFG----VGPFQGS
IDAAIRLLSPDDTISK---------------------------LFQDE------------
----------------NYNPPIIRNKPSWVHIYPEGFVLQLHPPYANSMRYFKWGMTRMI
LEPTKPPIVVPIFTTGFEKLAPEDKEDQSLLKNLYNAIGTEINITVGKPID-DEVIDSYR
SKWMDLIIATH-AEQE--------------------------TDLTDELKNGTEAKLLRS
RLASELRLHVANIRHHKRFLPMEDLRFGRPEWWKIFTKTEGSSDPDVEFIGENWAIRRLQ
KFLN------ENQLKI--NNSDDDDIVNSDGTTESDGSTYVTDSDDKKNN
>Candidaalbicans_YPR140W_XP_714267
MSNHKKKIYGIEKKNIIKIPFQDKHSKKRPSFYFAMSFQDVLKRGDEF-LNDYPRTN-PF
WNLASHATCLFMITGSKIILN-TFYKPVLHNIE------------------K-LDNALQR
ARDENRGLLTVMNHM-------------------------------SVVDDPAFYASLP-
WRYHL-------DIDTIRWGFGAHNICFSNVFQSWFFNLGKILGTKRFG----EGPFQGS
LDAAIRILSPDDTLDLE--FTPGIKDEQKA-------------VVLQTVNN-ITDCRNKE
-LVKFIKPAPESTNVLMSKNPFIRTKTSWFHVFPEGFVLQLQEPHNNSMRYFKWGVSRLI
LESTRTPIVVPLFSFGFEKVAPEDSAEEGLKRWLPANFGAEIHVCIGDPIK-DDVLESYR
EQWRSLVSKYVDKSNP--------------------------TDLSDELKTGSKAQSLRS
DLAGYLREKVLEIRNEIGLFNPEDKRFKDPKFWKLFTNTEGLSDPSVKFVGKNWAIKRLQ
SHLP------EYDPSE--DTKN----------------------------
>Millerozymafarinosa_YPR140W_PISO0M23574g
-----------------------------------MSFQDVLKRGDDF-LTEYPRRS-KL
WNYASHAVCLFMILQSKALLH-LLYTPEVHNIE------------------N-LDNALAR
ARRENRSLLTVMNHM-------------------------------SVVDDPAFFAALP-
MRFHT-------DIDTIRWGFGAHNICFSNKFLSWFFNFGKILGTKRFG----EGPFQGS
LEAAIRILSPDDTLDLE--FGPLVRNEEKP-------------LLIQQANN-GQDKLDIE
KLAPQVQPSSSSTNLLMSKSPFIRNKTSWFHVFPEGYVLQLHSPHNNSMRYFKWGVSRLI
LESTRAPIVVPVFTYGFEKVAPEDSAEKGIFRYLPANLKSEIHINIGSPID-DATIEGYR
TRWRDLCKKYIDPRNP--------------------------SDLSEELKYGSEACSLRS
EVAARLRDAVSSIRESLHVFNKEDPRFKEPAFWKRYTLSEGASDPDVKFIGKNWAIRRFQ
KHLP------EYNADE--E-------------------------------
>Millerozymafarinosa_YPR140W_PISO0N23839g
-----------------------------------MSFQDVLKRGDDF-LTEYPRRS-KL
WNYASHAVCLFMILQSKAILH-LLYTPVVHNIE------------------N-LDNALAR
ARRENRSLLTVMNHM-------------------------------SVVDDPAFFAALP-
MRFHT-------DIDTIRWGFGAHNICFSNKVSSWFFNLGKVLGTKRFG----EGPFQGS
LEAAIRILSPDDTLDLE--FGPLVRNEEKP-------------LLIQEAGN-GQGKLDVE
KLAPQVQPSSSSTNLLMSKSPFIRNKTSWFHVFPEGYVLQLHQPHNNSMRYFKWGVSRLI
LESTRAPIVVPVFTYGFEKVAPEDSAEKGINRYLPANLKSEIHINVGSSID-DATIESYR
KRWRDLCKKYIDPRNP--------------------------SDLSEELKYGSEACSLRS
EVSARLRDAVSNIRESLHVFNKEDPRFKEPAFWKRYTLSEGASDPDVNFIGKNWAIRRFQ
KHLP------EYNGDE--A-------------------------------
>Debaryomyceshansenii_YPR140W_DEHA0B02024g
-----------------------------------MSFQDVLKRGDDF-LNEYPRTS-RL
WNYASHATCLFMILQSKLFLN-VLYNPHLHNIE------------------K-LDRALEK
ARSENRSLLTMMNHM-------------------------------SVVDDPTFYAALP-
FRFHT-------DIETIRWGFGAHNVCFSNKALSWFFNLGKILGTRRFG----DGPFQGS
LDAAIRILSPDDTLDLE--FTPGVKEVAKP-------------TLLQEINGIGPVGGNTT
MLAEKIRPTAESTNLLMSKSPFIRTKTSWFHVFPEGFVLQLQEPHQNSMRYFKWGISRLI
LESTRTPVVVPIFTYGFEKVAPEDSADKGINRWLPSNIGAEIHINIGDPIP-DETLESYR
KKWRDLCNKYIDPKNP--------------------------TDLSEELKTGKMAKRLRS
DLAAELREAVLAIRNSLGVFKPEDPRFKNPVFWEEYTRTEGKSDPDVRFIGKNWAIKRLQ
KHLP------EYSEDE--P-------------------------------
>Meyerozymaguilliermondii_YPR140W_EDK38432
-----------------------------------MSFPDVLRRGDDF-LKEMPRSS-TF
WNYASHATCLMMISGTKIALN-TLYKPYLHGVE------------------K-LDEALER
ARRENRSLLTVMNHM-------------------------------SVVDDPTFYAALP-
WRFHT-------DIDTIRWGFGAHNICFSNTALSWFFNLGKILGTKRFG----FGPFQPS
LDAAIRIMSPDDTLDLE--FSPLVKDVEKP-------------LLIQRASS-PSWKESSD
-LVAHKK---SGANILMSSSPFIRKKTSWFHVFPEGFVLQLEFPHENSMRYFKWGVSRLI
LEATASPIVVPIFSYGFEKIAPEDSADKGINRWLPSNVGSEVHIHIGDALP-DEQIEEYR
EQWRRLCAKYIDPKHP--------------------------EDLNDELRNGSKVLELRS
RIAADLREAVAGIRTQVGKFREEDPRFKDPEFWKRYTLTEGASDPDVKFIGKNWAIKRLQ
KHLP------EFSED-----------------------------------
>Komagataellapastoris_YPR140W_XP_002493075
-----------------------------------MSFPAVLERGDDF-LSEYPRRS-KA
WAFISHAACVLVVGGSKLVLN-IAYRPEVTGLE------------------K-LDAALER
SKRENRGIITVMNHM-------------------------------SVVDDPFLWGCLP-
WKYFR-------DVDVIRWGLAASNVCFKGTFLSYFFSAGKILSTERFG----RGPFQPS
LDATVRLLSPDDTMDPG--FMFVPSPKASLLHWIKSPLTQKIKEIDSK------------
----------------PYHPPVMRHCPSWIHVFPEGFVCQLQPPHSNSMRYFRWGASRLV
LEPTVPPIVVPIFSTGFEMIQPESGAENIFERYLPQNYGQEIKVVIGDPVD-DKVIEDFR
KEWKNLCEKEYDRNNP--------------------------RDLSHELKFGKQAKDLRS
RVAAELRQNVLNIRNQL-GFNPEDPRLKDPKFWKRYTNSKGLSDPDIKFIGKNWAVKEYQ
AKVK------SYDEFG--NEIKDDQ---------------------R---
>Ogattaeapolymorpha_YPR140W_ESX03647
-----------------------------------MSFYDVLQRGDEFILKDRPGQS-RI
WNFFSQATCMAVVGGSKAILG-LFYNVNVKGLD------------------N-LDHGLAK
ARAENRGFLTLMNHM-------------------------------SVCDDPFIWACLP-
WRYFL-------SLDDIRWGLAASNICFNSKASSTFFSLGKLFACERFG----RGPFQGG
LDALVRILSPDDTLDTD--HIFQGTEKSIP---VGSTLATDVRSFYSP------------
----------------RYTPPVLRYKTSWVHIFPEGYVCQLKPPHNNSMRFFRWGTARLI
LEPTVAPVVVPIFTDGFEKIVPEAKVDDVVDSVLPQGIGSTITVNIGKALD-DRIIEAFR
AEWRALCDKYHDKLHP--------------------------NDLSFELKFGKEAEALRS
RVCDYLREKVAQLRLEN-GFPPEDERLKSQKFWSEYTKTDGASAPDIQFVGYNWAVRAYQ
KNTK------TYDEYG--NEISK---------------------------
>Geotrichumcandidum_YPR140W_GECA09s04069g
-----------------------------------MSLPAVQARGKAF-LSLNGLRSRPY
WPLLSRATILATGTFAKLVMT-LPLKYKTTGFE------------------ENFLRTFDQ
CKQQSKGFLTIMNHS-------------------------------SLLDDPFAWGVLPW
WKFYV-------RGGNIRWGLGADNVCFGTPFLRFFFSLGQVLSTTRFG----GGPFQGS
IDAAIHLLSKD-------------------------------------------------
------------------HQEYPKQRSNWVHIFPEAFVHQVYPPHENSLRYFHWGVSRLI
LEADECPAVLPIFSHGFDKVIPEDRPDDY---RLWKQIGTTIHFGYGKAID-EKLLAEFR
EKWRALVEKEQQGHTEP------------------------LTDLTDNLKFGPEAQKLRS
DLARYLRDQLGAVRETM-GFPPQNPEFAEPEFWK----PEGGCK-DVPVMG---IVNKLP
HHK-----------------------------------------------
>Yarrowialipolytica_YPR140W_YALI0C14036g
-----------------------------------MSFRNVSLRGSQL-LGKLDSRG-WG
WYVAKKWNIGLVYTMCKVFLR--CKKVDIKGLD------------------N-LLEAHRQ
ARLEGRGLLTVMNHT-------------------------------SVLDDPVVWGMLP-
NDNGW-------IPYLMRWATGAKDICYKNKLYSLFFGAGQVLPITRFG---IGGPFQPG
MDMCVRLLNPNNKIKYSAKYTPYLV-----------------------------------
-------------HTNATSYPFWR-ESNWVHFFPEGYVHQALEPHEGTMRYFRWGTSRAV
LEPVTPPIIVPMFSHGLQKVFQEIPKGYEMEGN-NTNKDRTISIRIGEPIS-ETTVAGFR
NEWINLCHKENVGLNA--------------------------ETMPDVLKNGQEAKDLRS
KVAAYLREEVEKLRLTVPNMNPELPEFKEPEFWSDIDKVHKG------VYNHRGKVRMLR
NPTKGLIEVVEANKD-----------------------------------
>Neurosporacrassa_YPR140W_XP_958270
-----------------------------------MASPQQQQQQQIQNHAQAPHSPNLP
SRIASVMIMGLTGVISRTFLY-GFNDIEVKGLDRFK---------------Q-LLDSRED
PERRERGLLTVSNHI-------------------------------SVLDDPVVWGVLP-
LSYAF-------NPNNLRWTLAAHDICFANPTFSAFFTAGQVLPCHRLKHSAHGGLFQPS
LTQAIRLLSSQPFTQPG--FSPAPL--TSP---VTSLSTPSAVDIPDPFTI---------
---GTLTYSTTGSDSHPAPSIYTRNRHSWVHVFPEGLVHQ---HPQVDLRYFKWGVARLI
LESEPAPDVVPMFIDGTQHVMNEERG---FPRFLPR-IGKKIRVAFGEVVDYEREFGDLR
RRWRREVERVRQQEEEEV---KAAKGNELVAVENSSSKPRLLGDLPEQLKYSEEAQKIRI
ECARRMREQVLKVRRELGGYDESDPNFGEASTWA----------PDRKVKAEKYKSR---
------VDGSEINQD-----------------------------------
>Aspergillusfumigatus_YPR140W_XP_755729
-----------------------------------MS------RSTDR-SATGDCPS-LP
WRALSATTIFGVAALCRSFLY-MCSRPEINGLESFL---------------E-LLESRQD
VSRRTRGLLTGIDPLYSTEFPCFCLIAWRTSIADMGLIRQYRTILACTMDDPIMWGAIP-
LRWNFGL-----SSSNKRWGFGSHDICYQSRPLALFFTMGQVLPTHRLAHSPHGGLAQPA
VTQAIRLLSKGP-------FPPDPH--LPP---PERQHWSLENICVDPFSD---------
---LPTAYTTTGIDSHLAPSAYACNSYSWVHIFPEGKIHQ---APNKTMRYFKWGVARLI
LEANECPDIVPIWLEGFDQVMHESRG---FPRFLPR-VGKDISITFGKKVDSEAVFGDMR
RRWREIKAKAEVASPE--------------------SRNLPLGVLSDELLHDEEAIELRK
EVTQKVRDLVLEVRRTR-GLSDEDPKHGLAETWI-----EEGPQREGKMKDESWSFQSRV
QPCSLL----QLRRGG------------------------IIRG------
>Cryptococcusneoformans_YPR140W_XP_777272
-----------------------------------MSSPSL-------------------
---ASALTLSTIGLASRSFLRLTTKEFKIEGLPILLDALNIPHGEKGKGKIK-TDDGSDP
SLKPRRGILTICNHN-------------------------------SVVDDPMMWSLLP-
LSTYFPFTSPSHTCRNNRWTLGASDIMFTNSVHSKFFNLGQVIETHR-G----AGIFQEA
IDRAVKLLQ---------------------------------------------------
-------------------------EGNWIHIFPEGKVNQQLTNPEGGLLRFKWGVGRII
MDSEIMPEIIPMWISGFDQIMPETRG---FPRFVPR-PGAHISITVGQPLT--SQIQPLV
KTWKDMASKEKGTLGIGGEWEQKVKGEGLAGQQQRE------VRDKGQLIHGRE-KEVRI
KIVEALQEGMRKLGHDV---ERREGRFERG-LWSHSTRQSV-------------------
--------------------------------------------------

MAFFT LOA1

>Saccharomycescerevisiae_YPR139C
MEKYTNWRDNGTGIAPFLPNTIRKP---------SKVMTACLLGILGVKTIIMLPLIMLY
LL-------------------TGQNNLLGLILKFTF--SW-KEEITV-----------QG
IK-KRDVRK--SKHYPQKGKLYICNCTSPLDAFSVVLLA-----------QGPVTLLVP-
---SNDIVYK------------------------VSIREFINFIL-A---------GGL-
-DIKLYGHE-----VAEL-SQLGNTVNFMFAEGTSCNGKSVLPFSITG-KKLKEFIDP-S
ITTMNPA----MAKTKKFELQTIQIKTN------KTAITTL-PIS---NMEYLSRFLNK-
----GINVKCKIN-EPQVL-----------------------SD--N-------------
------------LEELRVALNGGDKYKLVSRKLDVESKRNFVKEYISDQRKKRK--
>Saccharomycesparadoxus_YPR139C_Spar_16.506
MEKYTNWRDNGTGIAPFLPNTIRKP---------SRVMTACLLSILGVKTIIMLPLILIY
LL-------------------TGQNNLLGLILKFLF--NW-KEEITV-----------QG
IK-KRDMKK--SKHYPQKGKLYICNCTSPLDAFSVVLLA-----------QGPVSLLVP-
---SNDIVYK------------------------VSITEFIKFIL-S---------GGL-
-DIKLYGYE-----VAEL-SQLGNTVNFMFAEGTSCNGKSVLPFNITG-RKLEQFIDP-S
VATMNPI----MVKSKKFELQTIQIKTN------KTAITTL-PIS---NMEYLSRFLSK-
----GVHVKCKIN-EPQVL-----------------------SD--N-------------
------------LEELRVALNGGDKYKLVSRKLDVESKRNFVKEYTSDQRKKRN--
>Saccharomycesmikatae_YPR139C_Smik_16.386
MEKYTNWRDNGTGIAPFLPNTIIKP---------SRMMTACSLVILILKTIIMLPLIIFY
LS-------------------TGQNSILGLILKFMF--SW-KEEVSV-----------QG
TK-KRDVKK--SKDYPQKGKLYICNCSSPLDAFSAVLLA-----------QGPVSLLVP-
---CNDIIYK------------------------VSIKEFIKFIL-D---------GGL-
-DIKLYGHE-----IAEL-SQLSNTVNFMFAEGTSCNGKSVLPFSITG-KKLKQFIDP-S
LATMNPV----MAQSRKFELQTIQIKTN------KTAITTL-PIS---SMEYLSRLLNK-
----GIHVKCKIN-EQQVI-----------------------SD--D-------------
------------LQELRIALNGGDRYKLVSRKLNVEAKKNFVKQFSNDQRKKRD--
>Saccharomycesbayanus_YPR139C_Sbay_16.467
MEKYTTWRDNGTGIAPFLPNTVRKP---------SSIATACSIVVLAVKAVVALPLILLY
SF-------------------TKQNVLLGLILKLVF--SW-KEEVSV-----------QG
IK-KRDVEK--SKHYPQKGKLYICNCTSPLEALSAVLLA-----------QGPVSLLVP-
---SNDIVYK------------------------VSVKGFFDFIL-A---------GGL-
-DIKLYGHE-----VAGL-DQLSNTVNFMFAEGTSCNGKSVLPFSISG-RKLKEFIDP-S
LATMTPA----MAKDKKLELQTIQIKIN------KTAITTL-PIS---NTEYLSRLLNK-
----GVHVKCKIN-EPQVV-----------------------SN--D-------------
------------LEELRIALNGGDKYKLVSRKLDVESKRKFVKEFTTDQRKKRT--
>Saccharomyceskudriavzevii_YPR139C_Skud16.433
MEKYTNWRDNGTGIAPFLPNTIRKP---------NSAMAACSMVLMVIKIIIMLPLIILY
SL-------------------TNQNGLLALILKFVF--SW-KEEVTV-----------QG
IK-KRDVEK--SKHYPQKGKLYICNCTSPLDALSVLLLA-----------QGPVSLLVP-
---SNDVVYK------------------------VSVKNFIDFVL-A---------GGL-
-DIKVYGHE-----IAEL-SQLGDTVNFMFAEGTSCNGKTVLPFGISG-KKLKQFVDP-S
MATMSPA----MAKSIKFELQTIQVRTN------KTAITTL-PIS---NMEYLSRLLNK-
----GVHVKCKIN-EPQVI-----------------------SD--D-------------
------------LEELRITLNGGDKYKLVSRKLDVESKRKFVKEFTTDQRKKKN--
>Saccharomycesarboricola_YPR139C_EJS41280
MEKYTNWRDNGTGIAPFLPNTIRKP---------SSLMTAYSMFILTVKAVVVLPLIIVY
IL-------------------TNNNGLLGLILKFTF--SW-KEEVSI-----------QG
VK-KRDVNK--SKHYPLKGKLYICNCTSPLDALTTALLA-----------QGPVSLLVP-
---SNDIVYS------------------------VSVRKFVDFIL-S---------GGL-
-DIKLYGHK-----ITEL-SKLSSTVNFMFAEGTSSNGKSILPFSITG-KKLKEFIDP-S
LATMNPA----MAKNKKIELQTIQIRTN------KTAITTL-PIS---NMEYLSRLLNK-
----GVHVKCKIN-EPQVV-----------------------SD--D-------------
------------LEEMRIALNGGDKYKLVSRKLDIQSKKQFVKEFTSDQRKKKN--
>Zygosaccharomycesrouxii_YPR139C_ZYRO0B04334g
MEKYTSWRDKGTGIAPFLPPPVSNP---------GFGTLLLQTLLFAVKLVILLPLLITY
GV-------------------SNSKSVLGWILGFLF--GW-KLDVTV-----------QG
VK-RRDLGN--LRNYPQKGKLYLCNSTSALDALALDMIS-----------QGPSCFLVP-
---QDHTIFK------------------------MNKNQYFEFAQ-T---------GSL-
-DASRFGHE-----VGNI-RQLKNTVNFMFLEGTCSNGKSVLPFALNE-TELLEFLQL--
-----------PETDRSATLQSIQLKIN------GSLVTPL-KVN---KFKYLVTMYTR-
----GVHFKIKLN-EPQKL----------------------V----P-------------
------------LEGLRASLNDNNKFKLVSRTLNVESKRRFVQEYSSKSSYRR---
>Naumovozymacastellii_YPR139C_XP_003677182
MEKFTDWRDKGTGIAPFFPPPTSSKEG-------KVLNSVVYGFFFMIKIILLLPFIIVN
QL-------------------TGSKMALTTILKRLF--GW-SMDVNV-----------IG
VK-RKAVTK--KEHYPTAGNLYLVNYQSALDAITLNLLS-----------QGNPIFLVP-
---DNVHIYK------------------------LSLWNFIRYTLDD---------GSL-
-NISKYGEI-----VANI-NELKKSVNFLFIEGTCSNGKSTLPFNLNS-QTLLEFLEPDN
NGTVKP----------QISLQTITLKVN------GPLATPL-PVS---KGTYLMRMLTH-
----HVRYKCKIN-EPQPL-----------------------TK--T-------------
------------LDELRIALNDGDKFKLVSKTLGIDSKRKFISEYSKTRR------
>Vanderwaltozymapolyspora_YPR139C_XP_001644118
MEKFTDWRDKGTGIAPFLPPTIKGP---------GIGLQIVYTLYIALSCILLSPVILLY
SI-------------------SGNSSLLLVILKVLV--GW-KADIVI-----------QD
VK-RKDIQP--AKHYPMKGSIYFCNLSSPLDAILLSLIA-----------QNDLIFLIP-
---DGSVLYK------------------------MNLQQLINFIM-D---------GSL-
-SPKKFGQE-----FSQY-AQLKNYVTYLFPEGTCSNGKTVLPFNMKQ-DTLDELIEV--
-------------SSSSLKIKTIYLKGN------NTLVTPLGSSS---KFAYLIKACWK-
----SVTMKCKIN-NDDVK----------------------P----S-------------
------------LDSIRITINDGDKYKLVSKNLNIESKKKFTQEFKSYRN------
>Candidaglabrata_YPR139C_CAGL0D04950g
MEKFSNWRDKGTGIAPFLPPPVPAS---------SKVSVVLNVAWYSVKMVLLLPIMALV
MV-------------------TGDKFWHRFIYRVLY--GL-REEIVV-----------VG
VK-KREVVP--WKHYPLRNNVYVCNSSSPWDVLLLGLIA-----------EGPAMFLVP-
---NAGTLYR------------------------MNADQYYSYAL-A---------GSL-
-DAKLFGKE-----ITSF-NDCKGYVCFMFLEGTCSNGKSVLPFEITS-KQLGEFLYG-K
DENDVPV-------KERINIFTVQLRLN------SSIVTPL-AIG---RREFFLRSIIK-
----GVKAKIKIS-HEPYS-----------------------AK--N-------------
------------LDSIRAKLMDDDKYKLVSKSLGIEAKRKFVSEFNKKHKL-----
>Lachanceathermotolerans_YPR139C_KLTH0F14454g
MEKFTNWRDKGTGIAPFIPTPPPLAQE-------KGLKGFLGGISFVLKLVLASPIVLVA
LLLK---------------WTPAYHPLCKVAIKMIF--GW-NLQVSV-----------QG
VK-SRKQG---PQFMPSKGKVYIVNYTSPLDPLVLWFIA-----------RGPVAFCVPK
PQRKTASLYR------------------------LNFWEIVQFTL-G---------GSTW
GSAQHDFQE-----IKSA-MELSNYVTYVFAEGTTSNGKSVLPFVVTQ-QFWNEFLGEPA
VGSSSSVKTLTSTASRDAEVRAIHIKIN------SSLTTPL-RIG---AWRYLARASSQ-
----GVTYKCRIS-EPLGR---------------------------D-------------
------------LEKTRVALCGGDKFKLVGKELNTESKMKFAVEYGSRRR------
>Kazachstaniaafricana_YPR139C_XP_003956088
MEKFTNWRDKGTGIGPFLPPRSPKGG--------SIMMDYVFIVYGIIKSVLLLPLVLGN
LV-------------------VDSIYMWEIILSVLFGSGC-KIDLMV-----------DG
RKLKRQNEQ--KGNILSKGVIYMVNFTSIIDAMILKMICG----------GQNFRILVPN
---ENGKFFQ------------------------LGLIGLVKFTK-N---------GSL-
-DVERYGNE-----ISNIEKELDKYIWFMFPEGTTSNGKSVLPFVVTS-ANLNEVIYG--
-----------DDEMKPVKVSSIRIKVN------QSLTTPL-RVS---LWSLIKNLFTK-
----KISVKCNVH-KVVIL----------------------DRDGVS-------------
------------LDTIRVQLNGEDSFKLVSKSLNIDSKRRFVEEYFRK--------
>Kluyveromyceslactis_YPR139C_KLLA0B11000g
MEKYSSWRDEGTGIPPFLPERGLPSAN---------------LLHLVVRWLQYVIISLAS
IIL-----VPF----------LGLDSVYQLRMLSLY--KI-ETDVQV-----------DG
VK-KRQICK--EKHFPKPGCLYVANALSPFDALALRSLVD---------KKNECNFIVP-
---REDSLYT------------------------IQLEDWYQFAL-D---------GALG
TRIDNRLVE-----IKDLETVCNGKVNFLFAEGTTSNGKSVLPFEVQP-KLLQDLIDV--
--------C-------GSKVKSISLKLH------AKITTPLKPKS---AFKYKLGCMSQ-
----GVRYKVRIS-EDVDR----------------------P----D-------------
------------VRKLRINLVGGDEYKLVGKKLDFRSKLRFSQVYYS---------
>Eremotheciumgossypii_YPR139C_NP_986921
MEKYSEWMDKGTGIKPFIPVSATNRSN-------------VALGIWILKAVLLLPLVLIW
AVLR---------------AVGLGTPLGRWLLQLLV--GF-EYQVSV-----------DG
VK-KRDLS---TRHLPQRGRVYLANFASPLDGLAAAVVS-----------AVPVLLLVP-
---RGDTLYQ------------------------FSPWQLGWFAL-S---------GAL-
-DIPAGQPK-----LDAAAAASSGCALFVFAEGTTSAGRGILPFELGD-PVLAQL-----
-------------SHDADGIYTASFRLSQ-----SDLATPV-PTG---LWAYLGRLATR-
----GVQYHCRIQ-GPFSK----------------------G----T-------------
------------TSELRQALAKGEGFMLLGKNLDLKAKRGFLQTWQPSTGR-----
>Candidaalbicans_YPR139C_XP_713693
MEKFSSWRDKGTGISPFMPQKLPTFQKNN-----SLLSVASKSPIFLIKLPFFIITYLIY
TI-------------------TGFTFILKFILTILF--GFNRIDFGV-----------DG
IK-KSQIDK-LTSYKPKKGDLIVTNYITPLDGYFLFLLSGTFSSSSSSSSSSQIVILIPN
---ESGDLYQ------------------------YSPLGLINHSF-T------YSNSNS-
-NFSSSGKL-----VEDV-SKLQNKIVFLFLEGTLSNNKSILPFIKLN-SKYS-------
--------------FDDFNIKSLVVKLIP-----NYFTLPI-PHVS--KLQYFFELLTNL
SQK-SVRYKMYKF------------------------------DEFD-------------
------------IAKIRNSF-ELNSLTSMSQDLNIDSKNKFIDYYFDHSIKKN---
>Millerozymafarinosa_YPR139C_PISO0N22607g
MEKFSQWRDKGTGISPFMPEPKPS----------NPFFTAVKAVVFVFKFPVFVLLLGAY
WV-------------------SSSAFILSIALKLFM--GFSRFEVSV-----------EG
LK-KSNTAG-INQERPKINELIISNYVSPLDGFIFATISQ--------LRWSKIVILIPD
---EEGETSM------------------------LSVWSLFFHAL-N---------IPG-
-KDAKSSQK-----LKNL-SSLKGMAVLYLPEGTPSNNRAILPFYKLK-NFAG-------
--------------ASDFVVKTLVLKLKP-----RYLTTPL-PTTS--SLGYLFNLLTNF
DKNTSIIAKIYCH-DPSKK-----------------------DKEPD-------------
------------LDRAKYCF-QVSQLHSVSDDLRISSKLKFFDYYSTYDNDKPKKD
>Millerozymafarinosagi_YPR139C_PISO0M22364g
MEKFSQWRDKGTGISPFMPEPRPS----------NPFFTAVKAVVFVFKLPVFILLLGAY
WV-------------------SSSAFILSIALKLFM--GFGRFEVSV-----------EG
LK-KSNTAG-INQKKPKINELIISNYVSPLDGFIFAAISE--------LRWSKIVILVPD
---EEGEASM------------------------LSVWSLFFHAL-N---------LPG-
-KGAKSSQK-----LKNL-SFLKGKAVLCLPEGTPSNNRAILPFYKLK-NSAG-------
--------------ASDFAVKTLVLKLKP-----RYLTTPL-PTTS--SFGYLFSLLTNF
DKNSSIIAKIYCH-DPSKK-----------------------DKEPD-------------
------------LDHAKYCF-QVSQLHSVSDDLRISSKLKFFDYYSTYDNDKPKKD
>Debaryomyceshansenii_YPR139C_DEHA0D17963g
MEKFSNWRDKGTGISPFMPIPEPA----------MSFMIVPKAIVFLMKMPIFVLALGVY
FL-------------------LPFPVIGRFIILVLF--GFRNYELTV-----------DG
VK-KSKTDE-INATKPTVGDFVVVNYQSPIDGLILAALSN--------ANWNKIAILIPN
---KEGELYQ------------------------YSIWGLIRYTL-S---------TDI-
-GVPTSTIK-----IGNY-SSLKEKLVFCFIEGTPSNNKSILPFMDSV-AAIP-------
--------------KTAFNFKTLIVKIQP-----GYLTTPL-PIVS--KRRYFVRLLTNL
SKNSSIRAKIFKH-APTES-----------------------KDTFD-------------
------------FRLSKHCF-EVGQLNLIGQDLNINQKITFYNYYIDHKVKKQ---
>Meyerozymaguilliermondii_YPR139C_EDK36520
MEKFSNWRDKGTGISPFMPVPVPRS------------SSSMASLVFLLRLPVVILTGLLY
VV-------------------FPIQIVAKFITLVLL--GFNRYDLSV-----------EG
VR-RSKLDE-IDRSRPSVGDFVVTNYTSPLDGFFLAGLSN--------TFWYKIVLLVPD
---EKGELYE------------------------YSIWSFFWLTL-S---------RDI-
-GVSRSNIK------ADY-SKYTNKLVFLFAEGTPSNNKALLSFVPNI-PPVPA------
--------------KLRFKFKTIALRIFP-----PYLTTPI-PVVS--PFSYLYQVISHY
DHNSYIRAKIINH-DRSLY-----------------------GDRYN-------------
------------IDEASASF-ELAQLNVISKDLDIQEKRKFYSYFVDYQVSK----
>Komagataellapastoris_YPR139C_XP_002491337
MEKYTTYRDKGTGISPFLPLNKPKV---------NIFLRLVGVVLGVLKLLVLLIVGLLY
PV------VPL---------------LSTKAVLFLL--NV-DVDVSV-----------DN
IK-KANKPL-IQLNLPQKGDFVISNYQSPLDPLVLSLITN--------NRLKNIVWLIPD
---IEGNLYE------------------------YSLFGVVVHAL-S--------SPNL-
-HAQKNGKK-----IQLS-SISESKTVFLFPEGTTSNNKSILPFLVTT-DTVSV------
-----------PKLFKKFKVKALSIKNEN-----PYTTTPI-PQA---LASYLLTNLFTR
N---SSHYRLK---EFILD-----------------------KDH-T-------------
------------WPEIRDLLSNSGRLKLVGKDLSLEKKVEFIEKFR----------
>Yarrowialipolytica_YPR139C_YALI0C14014g
MEKFSQYRDKGTGVAPYLPHPRSKADGSLPSTIFVVLQAPLALVESVIKIPLLLALLALY
AGI-----IQFITIE------PVRKAYFSTLLFVS---GFWFWNVSA-----------EA
VR-RNKL----TEAYPKPGEVVVSNYLSPIDAFVYSALF-------------DPVFIVPH
---ASSRVYQE-----------------------LGPFGVFFKAL-G--------IPEI-
-VPPTHGES--LSKIVFD-ATSKGRAVVVFAEGTTSNGRGLLPLLHIDFHQLSQ------
----------------NTKVIPAGLRLAP-----QYITTPL-PVT---LPMWVFRLLSNP
T---GWHVSLRFA-EPCYA-----------------------KDTNV-------------
------------NNTLVESICRVGRLKSIGPDLGVEGKRNFWKVYNKKKDV-----
>Geotrichumcandidum_YPR139C_GECA02s07787g
MEKFSNWRDKATGVAPFLQISNQT----------NVLKAALTVVSVVVRVPLLLILTHFL
VILP-----------------NAPQFVLSSILYVL---GVFSWDVQV-----------TG
VK-KKSYSD-TKPFLPKAGSLIYTNFISPLDPIVYASLF-------------KCIFAAPH
P--SNGQIIE------------------------YNLFSIIKYAL-S--------IQDI-
-APPVDSKKVSLDILAKR-ARSTGSVIIFFGEGTTSNGRGLLTTPSIN-SPLTS------
----------------DLTVVPAGLRYGP-----QYLATPL-PRY---FLGWLWTVLYGF
Q---IWSVRLRFG-APIIT-----------------------RDVDSS------------
------------IDEITSSLCQIGRLKKLGSDLDIHAKREFLKAQNNYK-------
>Aspergillusfumigatus_YPR139C_XP_755755
MEKFSQFRDRGSGIAPFLPIPSQP----------LGWKLPLGIFLFCFRLPLLIFVCLSY
FLL-----LQWLPIGS-----LGKKASLWCILGVP---SIWWIDLQV-----------DG
VR-KGSLSKQHQARLPGPGSVIAASFTSPIDPLYLAAIF-------------DPVFTASY
P--NSRRVEH------------------------ISLFQAILRAF-A--------APQV-
-RPPPGARL---VDVASLLEKYPGRPIVTFPECTTTNARGVLPLSYSL-LGVPA------
----------------GTKIFPISLRYTP-----GDVVTPL-PGS---YLSFLWKLLSRP
----THCIRVRIA-ECVVR--GAASAADKAGASKLARQPSYDTNYFD-----TLEQSDGG
---ALAPGDKALLDQVGDALARLGRVKRVG--LAVKEKQDFLRSWTKTRRT----W
>Neurosporacrassa_YPR139C_XP_958281
MEKFSQFRDRGSGISPFMPSPAPTP---------SLLSTLSGPLIFLLRLPFFVLYTISY
FLL-----LPLLP--S-----PLRKLLLWGFFALT---GTWWSDLQL-----------DG
VK-RGSLSQQPPSRIPRGGTVIAANFTSPLDAVYLAAVW-------------DCVFVQSF
P--GSRQVRR------------------------LSLWQAISLAL-S--------PRQL-
-AGPPAGDSEKLTTIAQLLKDYPTRAIAVFPECATTNGKGILPLSPSL-LTVPS------
----------------STQIFPLSLRYTP-----VDDTTPV-PGGVKVWLSFLWKLLARP
----THCIRIRIG-EGLVNTVGASNGVSHGESSGV-----------D-----VRERQEGG
-DGELTAEEQRLLDKVAETLARLGRAKRVG--LTVEDKKNFVKAWEKRRR------
>Schizosaccharomycespombe_YPR139C_NP_593657
MEKFTRWRDPGTGIAPFHPINTETPSG-------FNFKWILIVVVMILRVPLCIISVTLW
FLWSCFL-KPILSIQPKL-SFFIDSSLSRLLLLCF---GC------------------LK
LS-KSTSGSFVQGDSLQPGDILAVNHSSPLDVLVLSCLY-------------NCTFAVCD
S--KTSNVSI------------------------ISAQAYFWSCFFS--------PSKL-
-KITDAKPL---AKVAAK-ASKIGTVVILFPEGVCTNGRALCQFTPCF-DSAKE------
----------------TDRIFPLYIKYLP-----PCVTLPV-PS----LLSFARSVLLTV
----SFEIRIRFSAEPLIP-----------------------RNCTD-----V-------
------------TESAQEVLSKLGRSRVV--KLGKSDKLSYLDARSKKHV------
>Cryptococcusneoformans_YPR139C_XP_773987
MEKYSNWRDPATGIQPFLPPVSPRSGSS----LFVAFLAPLCVVHSLVRGVLLAVLGTLH
VLFVDWLCLLFVPIPPLYRAVNGCLTALTCRLALAL-MGYWWISTEMVSPRRGDGWTDSG
VDRKTGVSQ-ISKRAPRRGDLILANWTSYVEVLYLAFRH-------------NPTFLLPV
---YSNDIFQELPKTGRHTGTGSAAINTPTAVVQPPFLGYLPYTLTSLLARTGLPPAQC-
-DVPPNGVY---KTLREA-RRKEKRPVVLFPEGTTGNGRAILKFGEGI-LAEGD------
-----------VGGDDEGIVWVKFFRHSPPTAFSPSATCPL-PTP---LKHLFFSQLYTP
TPYSRRSLHIRTL-HPAAS-----------------------PSSPSFLPGEILNNQPGG
LDAAGKDHKSVWREACAVVLAEVGKVRRV-KGMGWAEKKAFLEYWARGGRR-----

MAFFT MUM3

>Saccharomycescerevisiae_YOR298W
M-------GFVDFFETYMVGSRVQFKQLDISDWLSLTPRLLILFGYFYLHSFFTAINQFL
QFINTNSFCLRLHLLYDRFWSHVPIIGEYKIRLLSRALTYSKLKIIPTLDKVLEAIEIWF
QLHLVEMTF-EKKKNVQIFITEGSDDLNFFK-DSKFQTTLMICNHRSVNDYTLINYLFLK
SCP--TKFYTKWEFLQKLRKGEDLAEWPQLKFLGWGKMFNFPRLDLLKNIFFKDETLALS
SNE----LRDILERQNNQAITIFPEVNIMSLELSIIQRKLHQD-FPFVINFYNLLYPRFK
NFTTLMAAFSSIKNIKRKKNRNNIIKEARYLFHRELDKLVHKSMKMESSKVSDKTTP---
---PMIVDNSYLL----------------------TKKEEISSGKPKVVRINPYIYDVTI
IYYRVKYT---------DSGHDHTNGDLRLHKG--YQLEQI--SPTIFEMIQPEMES---
-ENNIKDKDPIVVMVNVKKHQIQPLLAYNDESLEKWLENRWIEKDRLIESLQKNIKIETK
------------------------------
>Saccharomycesparadoxus_YOR298W_Spar_15.506
M-------GFVDFFETYMVGSRVQFKQLDISDWLSLTPRLLILFGYFYIHSFFTAINQFL
QFVNTNSFCLRLHLLYDRFWSHVPIIGEYKIRLLSRALTYTKVKIIPTLDKALEVIEIWF
QLHLVEMTF-EKKKNIQIFISEGSDDLNFFK-DNKFQTTLIICNHRSVNDYTLINYLFFK
SCP--TKCYTKWEFIQKLRKGEDLPEWPQLKFLGWGKMFNFPRLDLLKNIFLKDETLTLL
PDK----LRNILETQNNQAITIFPEVNIMSLELSIIQRKLHQD-FPFVINFYNLLYPRFR
NFTSLMAAFSSIKNIKRKKNHNNIIKEARHLLHREIDKLVHKSITIESSKVSDKITP---
---PMIVDNSYLL----------------------KKKEEISSVKPKIVRINPYIYDFTV
IYYRVKYT---------DSGHDHINGDLKLHKG--YQLEQI--SPTIFEMIQPEMES---
-EKSIKDKDPIVVMVNIKKHQIQPLLAYNDESLEKWLENRWIEKDRLIESLQKNIKIETK
------------------------------
>Saccharomycesmikatae_YOR298W_Smik_15.479
M-------GFVDFFETYMVGSRVQFKQLDISDWLSLTPRLLTLFGYFFIHSFFTSISVFL
QFVNTSSFCLRLHLLYDRFWSNVPIIGEYKIRLLSRILRYTEVKIIPNLDKALEVIEIWF
QLHLVEMTF-EKKKKVQVFISSGSDDLNFFQ-DNKFQTTLMICNHRSVNDYTLINYLFFK
SCP--TKFYNKWELIQKLRKGEDLPEWPQLKFLGWGKMFNFPQLDLLKNIFFKDETLTLS
PEN----LKDLLVAQNNKAIAIFPEVNIMSLELSIIQRKLNQD-FPFVINFYNLLYPRFK
NFTSLMTAFSSIKNIKRKKNHNNIIKEARYLFHREIDKLVHKSITMEPSNMSDKILP---
---PLIMDNTFLL----------------------DKKKNTSNDKPKPVRINPYIYDFTI
VYYRVKYT---------DSGHDHINGDLKIHKG--YELEQI--SPTVFEMIQPEMES---
-EDNRKEKDPIVVMIHIKKHQIQPLLAYNDESLEKWLENRWIEKDRLIESLQKNIKVETK
------------------------------
>Saccharomyceskudriavzevii_YOR298W_Skud15.465
-----------------MIGPRIQVKQLDISDWLSLTPKLLILFGYFYIHSIFTAISQFL
QFVNRNAFCLRLHLLYDRLWSHVPIIGEYKIRLLSRVLNYSEVNVVPNLDKALEVIEIWF
QLHLVEMTF-EKKKNVQIFISSGSDDLNFFK-DNQFQTTLMMCNHRSVNDYTLINYLFFK
SCP--TKYYNKLEFIQKLWKGEDLPEWPQLKFLGWGKMFNFPQLDLLKNIFFKDETLTLS
PDK----LRNILKHKTIKL-----------------------------------------
------------------------------------------------------------
------------------------------------------------------------
------------------------------------------------------------
------------------------------------------------------------
------------------------------
>Saccharomycesbayanus_YOR298W_Sbay_8.347
M-------GFVDFFETYMIGSRVQVKQLDISDWLSLSPGLLILFGYFYIHTFLTAFKEFL
RFVNRNSFCLRLRLLYDRFWSHFPVIGEYKIRLLSRILRYTEQKMIPNLEKILEMIEIWF
QLHLVEMTF-EKKKNVQIFISSGSDDLNFFK-ENKFQTTLMMCNHRSVNDYTLLNYLFFK
SCP--TKYYNKXXXXXXXXXXXXXXXXXXXXFLGWGKMFNFPQLDLLKNIFFKDETLNLP
PDK----LRTILETQNNQAIAIFPEVNIMSLELSIIXRKLHQD-FPFVTNFYNLLYPRFK
NFTSLMSAFSSIKNIKRKKNHNNIIKEARHLFHREIDKLVHKSITMEPSKMSNKIMP---
---PMIVDNSYLF----------------------EKKEEASQGRPKPVLINPYIYDFTI
IYYRVKYT---------DSGHDHINGDLKIHKG--YQLEQI--SPTIFEMIRPEMES---
-EDNSKEKDPIVVMVHIKKHQIQQLLAYNDESLERWLENRWIEKDRLIDSFEKKIKIETE
------------------------------
>Vanderwaltozymapolyspora_YOR298W_XP_001644271
M-------PLVDTIETFFVGQSSTFGEWTPKDWVYVGARILILLNYFIWDTVVYFEVKLL
RLLCYGNFHRRAIEINGKIWDNVPILGNKARKVLPYILYFIDKYLLPFLERISNLIRLYY
QYHIVEMTI-KNKKNLKIFVTGDSETLELFD-EGGQMTTLLLSNHRSLNDFALISYLVQN
TH---IVKLNRRRFLNNLRM-IDKMNFPRVNFISWGKIFNSPDVSLLKSILINDENITIT
NRN----IKEHLVKNGNQVLVLFPEVNILTTELSIVQRKLNQE-YTFVAKFYNVLYPRFK
NFVETIACFANINNVKRQS-QNNIILEGKTFIHNKMEKFVTKI--SSSSKATDVVNEEVL
KKNQVVLGLSTLLKTQLMKDSKDETLPFANDSENEGGEKEINSELLKHIKINKNLYDLTI
IYYKPKYT---------DKAHDHVNGNLKLHEG--YQLEQI--DPSILEMLKPESKS---
-----SLLSPIVIMIHINRHDITELLPVRNHALEKWLEDQWRAKDKLIDSIDSGIKVT--
------------------------------
>Zygosaccharomycesrouxii_YOR298W_ZYRO0C01034g
M-------TIRDSIETHFVGPKLEIQNWSISDWVLVSKRILILGSYAVLHTIVKILQKLL
QLLVNNPIIGFILVINGSLWRLVPIVGRYAGRILPKIISYVKETLIPSLGKFIQLIQLSF
QLHIVQMTL-KNKKNIQIFITAESDDLELFDSEENLKTTLLLSNHRSINDYLLINYLVQS
CSPNTAGHFRKRHLLKQFWE-RNQLPIPPLNFISWGKICNFPHISFVKNILTQDENTFVP
PRK----IKEHLKANGNQILAIFPEVNIMTTELAIVQRKLNQD-YPFVTRFYNVLYPRFR
NFISLIKCFANINHVKRRQ-HNTLFDHAKFFFENGMDKLIYKT--SAHGKQRDAGQEQA-
-NAAMIVGLPNSL------DHVEMTLSDESPKQEPAEGFSNTDEQKESVSINPYLYDLTI
VYYRPKYT---------STGHDHVHGRIKIHNG--YQLEQV--NPSLLEMLKPEGKSLSS
SDANLSILPPIVVMVHIKKHELDPLLPTKGRNLEKWLEVQWYEKDKLIDSIENGIRIK--
------------------------------
>Naumovozymacastellii_YOR298W_XP_003674537
MI---SLRGIIRFFQVHVVGRFQLTQGETLRELTTLTFKILTLCLCFFLHSLFSTVRSLI
LFVSECSIIRRIQIYKKNFWSQVPIIGKSALRCLNYIDSFINVKVVLLLEKIISSIEIYS
QLHVIEILF-KSNSNIQVFFTEDSERIDLHD-EDDQQTTLVISNHRSVNDYLLINYLLQD
TLL--IKYTRKREVLNSFWN-NNKRMIPQINFVSWGKIYNFPRLSLMKNIALKDENTYCR
EEE----LEEAIEKNGNQTFVLFPEVNILTTELGMVQRKLNQD-YIFVTKFYNVLYPRFK
NFISTINCFANKMNIKKMK-HHMVINEAKQFLNERFEKIVNVS--YESIREKDAAQV---
---SMFLGG------------------------NQRQSQSQNKKKKTSFKLNPNIYDLTI
VYYKPNYT---------NIGHDHVNGNLNLHEG--YQLEQI--VPSFLDFLRTSIKSV--
---NEENNEPIIIMINISKIKIAPLLPMTEKKLEKWLENRWGKKDKLINKFETNIKMK--
------------------------------
>Kazachstaniaafricana_YOR298W_XP_003956927
M-------GITDFLKVHIAGSDFNLRCLSLDRKKNIVFEFSQLILYVVAYIIVSKFQYGM
LFILNSKISRRVYRLYCKFWYYIPILGVINIGIANSISNFLFHVFPPFLNRISTVLEVLF
YYEILQMTF-SKEGNIKIYFTNDSEELLIMN-SNQLLTTLIISNHRSVVDYILINVLLYR
NFNGNWESMSRSDILKRAWN-ETLNIHPQAKFISWGDIFKLPTLYLLINILTKNENHVID
SGN----IIRYLNTWGNQVFVLFPEVNILTTELGIIQRKINQNYYPHVMKYYNVLYPRYK
MFVNVINAFAQLCDIKKSL-LNRKLIYPRHIISEATVRISNKV--DKILKEDDSI-----
---PLVFGNYESV---------------------GQQNELLINSKDQKIFLNKYLYDLSV
VYYKAKVV---------EKSHDHVKGTLKPQKG--VQLEQI--VPSLFDIFFANYKR---
------GRDPIIVIVDIRRHRIDQLLPLKNEKLEKWLEILWMKKERLIIENEAKISLK--
------------------------------
>Candidaglabrata_YOR298W_CAGL0A03806g
M-------GFVTFVESYVVGSSQDISTWWYTDWIVVGWKAAIIGAYLGIHTLLTMTRLVL
QTIILTPLFLRCYSIYRRFWWHVPFFGPILLEAGSYCLTSIPRVINPTLSLICEIIEIIF
QIHVTELMFGHEKESVRIVYGEDCAEVDLFDEENQLMTTLVLSNHRSLVDYLLIQHLLMK
GAKQ-HTTLRKKDVIYNYFK-QRILKGMQVQFLSWGQIVKFPTLLFGFNVINSDENCFVP
SDD----LETFLKS-TNQCMVHFPETNILTTELFLVQRSINSS-KTFAVKYNNLLNPRFK
TFVNVIDCFAKCTEIPRLP-HIPIVTETKKFINKKLDDIITNS--NGDVQQNAVV-----
---THIIAHSDVK--------------------SNQESKPHKTKKQHRVRINSHIYDITI
VYLRVKYV---------TNVHDHIDGSIVPRSG--YQLDEI--APSLLEFLRPDSKV---
------DRDPIITYVNIKRFDTDAILCLKDRHLEKWLEDIWKQKDLEISKVIEKITVN--
------------------------------
>Lachanceathermotolerans_YOR298W_KLTH0E04158g
M-------SILDTLRTHFVGSGLQLRADNVPAALSLVLQLVLLVQYVAAYNVWSFKTWIV
EQSVDSRPSKWAIGTVSKTLIWIPLVGERLTENLEHVVCSIKLRVLPPMKRVEERLELCY
QVALADLTF--RHGNVRLLVTGDTEGFPTA--VTNKRSSLVIANHRSVMDYSLINYLAQG
E----ERVAARQNFWRLFES-KETDTMLGLKFVTWGRVCNMPSLRLLSSILAGDENCAVD
AAR----LQEFLEDRGNQILAVFPEVNVLTPELRLVQRKLAKD--NYLPMLNNVLYPRFK
NFKAAIRCLSHVRGVGIAR-RGRRLRNAVTKADSMVCKIRHPG--------SRISDTQIA
-QVSMFLGRVEDD----------EAL--------AKNKKKLKPTQRALLSVDPFVWDLTI
VYYRAKIS------KGKDHAHLHEQEQKRLEDGAHYQLEQV--TPSFLQMASSSF-----
------QDSPLLIRIHTCKHPMSKLLALSDRKLEKWLERRWMQKDEMIDSIQKNVKIS--
------------------------------
>Eremotheciumgossypii_YOR298W_NP_986071
M-------PFLSTIEANVTGAFSELSGMSPSAIAQLVLKTLTIALYMFVYGFWSTFAFVF
DCTLRSDSVDQAITVGLRMITIVPVIGSPLGRRLSLLVKLLKTELLPFLDEMVRLTEYAF
HVKMINDTI--CGDNVKIIVTGDPFSLDYV--EAAPLTSVIISNHRSVIDYAVISKLVLE
TQ---ERIPNHNKFLMSTAKKRRFVHPPPFRFLTWAKITNFPTLSLFFNIWSKDENSIVS
ATT----IHSHLMKHRNTTFVLFPEVNSITPELVMIQQKLLKSKYEDTPSLKQVLYPRYK
QFNSLVKDLACWKKVKKRN--------------SIMEKVVDRL--DKWIHDDDLLDQDLI
-ELESFLTA------------------------EEDAAATQRSSNVEQIRINEFMYNLTI
VYYQPVLKCNDP-----DHIHEHNHAVGIKDPH--YQLEHI--TPSLWDMYRAQE-----
------ADQPIVIRVHIDRHRMDPLLQMKSRHVEKWLENYWCEKDKQIAVMDTAVKLK--
------------------------------
>Kluyveromyceslactis_YOR298W_KLLA0F25058g
M-------SVLSTLQTNVTGPWFSIQDKHLIK--------------CVAYSWFLFILFIL
QSVLAG------WIWYMNQWSRI-------------ISSKYYYRGIMKTEKIQTMVNIWI
NEFIIWSVL---REDIQIIYEGETI-------NTKCKNQLILSNHRSIIDYTLI------
---------------------QSQFGAENVIFAGWTRLMKYPSFKHFWTIFRHDENDNVS
VSK----IKKFY---GPENLVIFPEVNIFTPEVKLIERKLMKLKYKGLPVLHNVLYPRFG
TFVNLIKAFSNSNDRKWCR---------------MLEYLILPT-----------------
-----------------------EPI----------------------LRDSMKLLDLTL
VYYKITLN---------SMGE--------------YKLEQT--IPALWDIWSLE------
--------SPMILCIHASYHDVDKLTKKKPKQLESWLETQWCAKDKLIDTFELNVEIV--
------------------------------
>Candidaalbicans_YOR298W_XP_721724
M-----------------------------------------------------------
------------------------------------------------------------
------------------SILGD--------------------------DY---------
---------------SPMRQ-CEQFSLPIINFFSWFLVWRVPTVKILLHMLKSDENWELE
SKSLSFVFSRLLRSKFSEWVVLFPEVNIWTPNGAALQGQVSNK--YFLPKFNHLLYPRFS
AFFNIISILNQSKPHAYLN-----------------------------------------
------------------------------------------------------MYDITI
LYTR--------------NGHGTISNQYK--------------PPTLLDIFASA------
--------EPITVIVYVKIRSVSR-IPTKRKKLEKYLEHLWIHKEKVISQLKAENDTHIQ
LRISKDNFSV--AP----------------
>Millerozymafarinosa_YOR298Wa_PISO0B09131g
MITDKG------------------------------------------------------
------------------------------------------------------------
----------QQLNNVKFEVKGD---------PITSDSAVVISNHQSLADHLVMPYLATN
AVHSINDSTESEE--AKQAT-LNKIVLPRINFFSWFRVWNVPSIRVLLNMAKCDENWELD
STLSELIFSRFLKTKVPEWIVLFPEVNIWTEEAAILQKAQSEK--FYLPVLKNVLYPRFS
SFYNVISVFNNKENYKFVK-----------------------------------------
------------------------------------------------------LYDLTI
LYKREQKK--------PRSLGGAIINALTPRLPEEPVETYF--QPSLLDIVFSD------
--------YPITVQVTVKTKFLNR-VPLKRNKTEKWLERLWLEKDKNISQALSSALKQEE
-SIGQELTAVPLSPIKKIPVL--GPI---I
>Millerozymafarinosa_YOR298Wb PISO0A09064g
MITDKG------------------------------------------------------
------------------------------------------------------------
----------QQLNNVKFEVKGD---------PITSDSAVVISNHQSLADHLVMPYLATN
AVHSINDSTESEE--AKQAT-LNKIVLPRINFFSWFRVWNVPSIRVLLNMAKCDENWELD
STLSELIFSRFLKTKVPEWIVLFPEVNIWTEEAAILQKAQSEK--FYLPVLKNVLYPRFS
SFYNVISVFNNKENYKFVK-----------------------------------------
------------------------------------------------------LYDLTI
LYKREQKK--------PRSLGGAIINALTPRLPEEPVETYF--QPSLLDIVFSD------
--------YPITVQVTVKTKFLNR-VPLKRNKTEKWLERLWLEKDKNISQALSSALKQEE
-SIGQELTAVPLSPIKKIPVL--GPI---I
>Debaryomyceshansenii_YOR298W_DEHA0D18832g
M-----------------------------------------------------------
------------------------------------------------------------
-------------NGVNFVVTGD---------DINTDSAIIISNHKSLVDFIAMAYLA--
--RYTNDMSNNEE---NEKS-FKNLTLPRINFFTWFKLWRIPSIRVLINLAKCDENWELE
SSLSKIVFGKISKSKVPEWIVLFPEVNIWTEEDSSLQKAQGEK--FYLPTLQNILYPRFS
AFYNVISTLNSKEHSKFNQ-----------------------------------------
------------------------------------------------------LYDVSV
LYESKSIESKTPTNKASKDESNAVSSSETPQ---DKGVNLV--SPNLLEIFSSD------
--------NPITIHIHVKSKRLSR-VPTKRSKIEKWLENTWVEKDKFLDQWKTDLSKATT
FSVNKGRTPQNSPPQIKTGVFRSGSIKSSI
>Meyerozymaguilliermondii_YOR298W_EDK36552
M-----------------------------------------------------------
------------------------------------------------------------
----------QKSSKFGIRVTGD---------KMDSESAIIISNHASLLDHVVLAHLA--
----------------QHET-DETMAKPRVSFFTWFSLWTLPSTRAIRNMAKSDENWELS
SNAGVHIFKSVLNSSVNDWIVIFPEVNIFNSESKSRQDYLGNK--YFLPKLQHLLYPRTQ
SVFSLSSALSG--DYKFNK-----------------------------------------
------------------------------------------------------MYNVTI
CYFARNED---------------------------STVSLI--NPTLLDLFAAK------
--------SETLVVVHVKQHLIKK-LKYKRPRLERWLEKVWLEKDAVVQASVDSKLTL--
-------------P---------G------
>Komagataellapastoris_YOR298W_XP_002494158
M-----------------------------------------------------------
------------------------------------------------------------
----------LKLNCVKIEITGD---------ELEVDSAVLLSNHRSIADYIVISALA--
--QSLEDKG------------RPEIDLVSVKFFSWFSLWGLPNLNVFNNILSCDENWELD
TSTTYNTFNPSVVSTKPEWISVFPEVNIWSAENNELLNELNEK--YYLPKLQNVLYPRFS
STFNVINGLYK---SSFSK-----------------------------------------
------------------------------------------------------LYDITI
LYYKKKAADPQKIVK--MSQTETAIQLESSGEPDEMVRTTLFDSPSLLQVLGEYP-----
--------SSFVVRVHVKLKALPR-IPLKRKKLEKWLEKEWVEKDKLLEQLQTTILTNHL
---------------------------KEK
